# Supplementary material for: Elevated CCL19/CCR7 Expression During the Disease Process of Primary Sjögren's Syndrome
Source: Front Immunol. 2019 Apr 24;10:795. doi: 10.3389/fimmu.2019.00795 (PMC6491632; doi:10.3389/fimmu.2019.00795)
Supplement: Supplementary Table 1 — Clinical informations of pSS and non-pSS used for qPCR. [file Table_1.XLSX]

## Sheet: Sheet1
Supplementary TABLE 1 | Clinical informations of pSS and non-pSS used for qPCR
Sample ID	Sex	Age	Group	IgG	SSA	SSB	Focus score	ANA Titers	Whole Unstimulated Saliva flow （ml/15min）
160129-1	FeMale	43	Non-pSS	16.22	+	-	0	1：100	1.7
160203-1	FeMale	25	pSS	15.92	+	-	2	1：320	1.2
160214-7	FeMale	21	Non-pSS	13.15	+	-	0	1：100	1.6
160219-1	FeMale	47	Non-pSS	16.2	+	-	0	1：100	1.8
160228-1	Male	74	pSS	9.69	-	-	1	1：100	0.8
160305-2	FeMale	60	pSS	18.51	+	+	1	1：320	2.4
160321-1	FeMale	72	pSS	24.82	+	+	3	1：100	1.6
160321-7	Male	66	Non-pSS	7.34	-	-	0	Negative	1.4
160322-2	Male	77	pSS	19.63	+	+	2	1：100	1.8
160325-2	FeMale	45	pSS	17.13	+	-	2	1：100	1
160326-2	FeMale	55	Non-pSS	13.11	-	-	0	Negative	1.6
160329-2	FeMale	73	Non-pSS	13.24	-	-	0	Negative	0.8
160503-4	Male	43	pSS	17.11	+	-	2	1：100	1.7
160505-1	FeMale	34	Non-pSS	16.73	-	-	0	1：100	1.2
160505-4	FeMale	33	Non-pSS	11.13	-	-	0	1：100	2
160509-2	FeMale	50	Non-pSS	12.51	-	-	0	1：100	1.8
160513-5	FeMale	66	pSS	9.19	-	-	2	1：100	0.7
160514-2	FeMale	34	Non-pSS	N	+	-	0	Negative	2
160517-3	FeMale	40	Non-pSS	N	+	+	0	1：100	3.7
160519-1	Male	73	pSS	19.62	+	+	2	1：100	1.2
160521-2	FeMale	55	Non-pSS	13.16	-	-	0	Negative	1
160523-1	Male	55	pSS	18.13	+	-	2	1：320	1.1
160524-1	FeMale	35	pSS	13.8	+	+	2	1：320	1.5
160602-6	Male	65	pSS	18.23	+	-	1	1：1000	1.5
160606-1	FeMale	56	pSS	17.2	+	+	2	1：320	1.4
160606-2	FeMale	37	pSS	19.3	+	-	2	1：100	2.1
160614-2	Male	55	Non-pSS	17.32	-	-	0	1：100	1.8
160616-1	FeMale	40	pSS	21.9	-	-	3	1:3200	1.2
160623-2	FeMale	37	Non-pSS	N	+	-	0	Negative	2
160629-1	FeMale	59	pSS	17.96	+	-	1	1：100	4
160708-1	FeMale	48	pSS	20.12	+	-	2	1：320	1.5
160730-3	FeMale	48	pSS	18.36	+	-	2	1：100	1.7
160809-4	Male	60	Non-pSS	13.44	+	-	0	1：100	1.7
160813-3	FeMale	33	pSS	19.32	+	-	1	1：100	1
160813-7	FeMale	21	Non-pSS	13.2	+	-	0	1：100	1.6
160818-2	FeMale	70	pSS	24.81	+	+	3	1：100	1.8
160907-3	FeMale	29	pSS	27.83	+	+	3	1：1000	1
160909-4	FeMale	59	pSS	15.6	+	-	1	1：100	2.3
160919-1	FeMale	25	pSS	15.91	+	-	2	1：320	1
160919-3	Male	74	pSS	19.66	+	+	2	1：100	1.4
160927-1	FeMale	27	Non-pSS	20.34	+	-	0	1：100	1.6
160929-5	FeMale	40	pSS	13.9	+	+	1	1：320	0.5
161002-1	FeMale	33	Non-pSS	15.71	-	-	0	1：100	1.6
161014-1	Male	70	pSS	9.75	-	-	1	1：100	1.1
161015-2	FeMale	74	Non-pSS	13.26	-	-	0	Negative	2
161111-2	Male	57	pSS	19.1	+	-	2	1：1000	1.1
161113-5	Male	21	Non-pSS	17.22	+	+	0	1：1000	1.8
161114-2	Male	52	Non-pSS	17.35	-	-	0	1：100	0.7
161122-1	FeMale	34	Non-pSS	16.7	-	-	0	1：100	0.6
161122-4	Male	55	Non-pSS	13.41	+	-	0	1：100	2.3
161208-3	FeMale	40	Non-pSS	N	+	+	0	1：320	1.7
161211-3	FeMale	30	pSS	27.85	+	+	3	1：1000	0.6
161214-1	FeMale	54	pSS	17.93	+	-	1	1：100	1.4
161229-4	FeMale	68	pSS	9.56	-	-	0	1：320	1.4
170101-8	Male	29	pSS	9.97	+	+	1	1：1000	0.7
170124-2	Male	21	Non-pSS	8.64	-	-	0	1：100	1.2
170203-2	Male	51	Non-pSS	17.31	-	-	0	1：100	1.3
170205-1	FeMale	29	pSS	14.4	-	-	2	1：100	0.3
170212-5	FeMale	59	pSS	18.22	+	-	2	1：100	2
170309-1	FeMale	58	pSS	17.14	+	+	2	1：320	1.1
170309-2	FeMale	47	pSS	12.7	-	-	2	1：100	0.7
170310-2	FeMale	74	Non-pSS	13.27	-	-	0	Negative	3.2
170310-5	FeMale	74	Non-pSS	13.29	-	-	0	Negative	0.6
170314-2	FeMale	55	Non-pSS	13.12	-	-	0	Negative	0.8
170314-3	FeMale	56	Non-pSS	13.13	-	-	0	Negative	1.6
170314-7	Male	64	Non-pSS	7.31	-	-	0	Negative	1.8
170314-8	Male	65	Non-pSS	7.3	-	-	0	Negative	2
170321-1	FeMale	50	pSS	14.81	-	-	2	1:10000	1
170326-2	FeMale	49	pSS	10.52	-	-	0	1：320	1.2
170408-3	FeMale	55	pSS	15.1	-	-	2	1：100	1.3
170412-4	FeMale	58	pSS	11.2	-	-	2	1：100	0.9
170425-2	FeMale	33	Non-pSS	N	+	-	0	Negative	3.3
170425-4	FeMale	33	Non-pSS	11.15	-	-	0	1：100	2.4
170428-6	Male	55	pSS	10.12	-	+	2	1：100	1.4
170428-7	FeMale	21	Non-pSS	13.34	+	-	0	1：320	2.5
170428-8	FeMale	20	Non-pSS	13.25	+	-	0	1：320	1.6
170502-5	Male	19	Non-pSS	17.34	+	+	0	1：100	2
170505-3	FeMale	48	pSS	16.54	+	-	1	1：320	1.1
170509-2	FeMale	58	Non-pSS	12.53	-	-	0	1：100	0.6
170528-1	FeMale	27	Non-pSS	20.45	+	-	0	1：100	2.2
170531-3	FeMale	43	pSS	18.37	+	-	2	1：100	2.5
170608-6	Male	37	pSS	12.6	+	+	1	1：320	2
170610-1	FeMale	55	pSS	21.91	-	-	2	1:3200	1.1
170611-1	FeMale	47	Non-pSS	16.23	+	-	0	1：100	1.8
170616-3	FeMale	40	Non-pSS	N	+	+	0	1：320	1.7
170616-9	FeMale	40	Non-pSS	N	+	+	0	1：320	2.2
170714-4	Male	33	pSS	22.1	+	+	0	1：320	0.9
170715-4	Male	55	Non-pSS	13.4	+	-	0	1：100	2
170716-3	FeMale	65	pSS	9.17	-	-	2	1：100	0.7
170815-4	FeMale	28	Non-pSS	11.22	-	-	0	1：100	1
170901-4	FeMale	58	pSS	11.9	+	+	2	1：1000	1.8
170902-1	FeMale	21	pSS	15.93	+	-	2	1：320	0.5
170905-1	FeMale	54	pSS	17.9	+	-	1	1：100	0.6
170905-3	FeMale	48	pSS	16.5	+	-	1	1：320	2.2
170905-5	FeMale	66	pSS	9.14	-	-	2	1：100	1.3
170905-6	Male	39	pSS	12.61	+	+	1	1：320	0.8
170905-8	Male	32	pSS	9.95	+	+	1	1：1000	3.1
170908-1	FeMale	64	pSS	18.55	+	+	1	1：320	4.5
170908-4	FeMale	54	pSS	15.62	+	-	1	1：100	0.5
170908-5	FeMale	64	pSS	18.52	+	+	1	1：320	0.6
170908-7	Male	74	pSS	9.78	-	-	1	1：100	0.4
170911-2	FeMale	72	pSS	24.82	+	+	3	1：100	1.1
170914-1	FeMale	33	Non-pSS	15.74	-	-	0	1：100	1.5
170922-1	FeMale	67	pSS	20.9	+	+	0	1：100	2.1
170922-2	FeMale	55	pSS	20.13	+	+	0	1：320	0.7
170922-3	FeMale	50	pSS	19.35	+	+	0	1：100	1.2
170922-4	FeMale	26	pSS	18.83	+	+	1	1：100	3.5
170922-5	FeMale	55	Non-pSS	14.27	-	-	0	Negative	1.6
170922-6	FeMale	32	Non-pSS	12.3	-	-	0	1：100	1.8
170922-7	FeMale	43	Non-pSS	15.82	-	-	0	1：100	1.7
170925-2	FeMale	27	Non-pSS	17.8	-	-	1	Negative	1.6
170925-3	FeMale	57	Non-pSS	18.3	-	-	0	Negative	2.1
170925-4	Male	20	Non-pSS	8.63	-	-	0	1：100	0.9
170925-4	FeMale	52	Non-pSS	16.77	-	-	1	Negative	1.7
170926-4	FeMale	54	pSS	18.34	+	-	1	1：100	2.5
170929-1	FeMale	49	Non-pSS	17.13	-	-	1	Negative	2
170929-2	FeMale	36	Non-pSS	16.56	-	-	1	Negative	3
170929-3	FeMale	38	Non-pSS	13.6	+	-	0	1：100	1.6
170929-4	FeMale	44	Non-pSS	15	+	-	0	Negative	1.7
170929-5	FeMale	53	Non-pSS	14.28	+	-	0	Negative	1.8
170931-4	FeMale	33	Non-pSS	11.16	-	-	0	1：100	0.8
171008-1	FeMale	68	pSS	21.43	+	-	2	1：100	1.6
171009-2	FeMale	57	pSS	21.42	+	+	2	1：100	1.7
171010-2	FeMale	32	pSS	23.22	+	-	2	1：100	0.5
171021-1	FeMale	33	Non-pSS	15.75	-	-	0	1：100	1.1
171023-5	FeMale	61	pSS	10.1	+	-	1	1：100	2.2
171103-6	Male	55	pSS	10.21	-	+	2	1：100	1.4
171111-2	FeMale	64	pSS	18.55	+	+	1	1：320	0.7
171112-1	Male	64	pSS	17.21	+	-	2	1:10000	2.2
171119-2	FeMale	70	Non-pSS	13.2	-	-	0	Negative	1.3
171128-1	FeMale	35	Non-pSS	16.4	-	-	1	Negative	1.9
171128-2	FeMale	35	Non-pSS	N	+	-	0	Negative	1.6
171128-3	FeMale	40	Non-pSS	18.7	-	-	1	Negative	2.8
171128-4	FeMale	37	Non-pSS	19.2	-	-	1	Negative	1.9
171201-7	Male	65	Non-pSS	7.33	-	-	0	Negative	1.1
171209-4	FeMale	65	pSS	9.49	-	-	0	1：320	0.7
171213-5	Male	20	Non-pSS	17.21	+	+	0	1：1000	2.7
171215-1	FeMale	63	Non-pSS	18.1	-	-	0	Negative	0.9
171215-2	FeMale	32	Non-pSS	16.31	-	-	0	Negative	0.8
171215-3	FeMale	63	Non-pSS	17.26	-	-	0	1：100	1.5
171223-1	FeMale	39	Non-pSS	16.75	-	-	0	1：100	1.4
180102-4	Male	31	pSS	17.7	+	-	1	1：1000	1.3
180104-2	FeMale	52	pSS	10.41	-	-	0	1：320	1.3
180109-2	FeMale	64	pSS	18.53	+	+	1	1：320	0.8
180128-6	Male	39	pSS	12.65	+	+	1	1：320	1.3
180202-4	FeMale	50	pSS	20.22	+	-	3	1：100	1
180213-1	FeMale	53	Non-pSS	14.9	-	-	0	Negative	1.8
180213-2	FeMale	51	Non-pSS	16	-	-	0	1：100	0.8
180213-3	FeMale	57	Non-pSS	15.83	-	-	0	1：100	0.4
180213-9	FeMale	40	pSS	21.96	-	-	2	1:3200	0.7
180303-3	Male	48	pSS	16.34	+	-	1	1：1000	0.5
180305-4	FeMale	51	pSS	20.8	+	-	2	1：320	0.4
180311-2	FeMale	61	Non-pSS	13.11	-	-	0	Negative	1.6
180314-4	FeMale	65	Non-pSS	18.82	-	-	0	Negative	1.8
180314-5	FeMale	59	Non-pSS	15.91	-	-	0	1：100	2.2
180314-6	FeMale	51	Non-pSS	20.2	-	-	0	1：100	2.1
180318-1	FeMale	30	Non-pSS	15.76	-	-	0	1：100	2.4
180321-7	Male	65	Non-pSS	7.35	-	-	0	Negative	0.5
180324-2	FeMale	30	pSS	23.56	+	-	2	1：100	1.3
180326-1	FeMale	26	Non-pSS	20	+	-	0	1：100	1.9
180329-1	FeMale	51	pSS	15.2	+	+	1	1：1000	0.7
180403-1	FeMale	67	Non-pSS	17.6	+	+	0	1：100	3.4
180403-2	FeMale	69	Non-pSS	16.9	+	+	0	1：100	1.6
180403-3	FeMale	30	Non-pSS	18.11	+	+	0	1：100	1.9
180404-3	FeMale	51	pSS	18.71	+	-	2	1：320	0.9
180413-2	Male	55	Non-pSS	17.36	-	-	0	1：100	0.6
180413-3	FeMale	49	pSS	14.84	-	-	2	1:10000	0.2
180413-4	FeMale	33	Non-pSS	11.13	-	-	0	1：100	1
180413-5	Male	55	Non-pSS	17.33	-	-	0	1：100	1.5
180413-9	FeMale	33	Non-pSS	11.12	-	-	0	1：100	1.6
180501-3	FeMale	42	pSS	17.15	+	-	2	1：100	1.5
180505-6	FeMale	44	pSS	20.3	+	-	2	1：320	1.9
180509-2	Male	74	pSS	14.12	-	-	1	1：100	0.6
180511-1	FeMale	54	Non-pSS	16.72	+	+	0	1：100	1.8
180511-2	FeMale	43	Non-pSS	16.6	+	-	0	1：100	2.1
180511-3	FeMale	39	Non-pSS	16.94	+	-	0	1：100	3.7
180511-5	FeMale	48	pSS	14.86	-	-	2	1:10000	0.6
180515-4	FeMale	68	pSS	9.53	-	-	0	1：320	1.1
180522-1	FeMale	57	pSS	17.65	+	+	2	1：320	0.5
180522-2	FeMale	45	pSS	17.12	+	-	2	1：100	2.4
180522-4	FeMale	58	pSS	11.9	+	+	2	1：1200	0.4
180525-1	Male	52	pSS	14.1	-	-	1	1：100	0.5
180525-2	FeMale	37	Non-pSS	N	+	-	0	Negative	2
180525-4	FeMale	37	Non-pSS	N	+	-	0	Negative	1.8
180606-4	FeMale	47	pSS	14.83	-	-	2	1：320	0.7
180611-3	Male	36	pSS	14.13	-	-	1	1：100	1
180612-1	FeMale	34	pSS	13.83	+	+	2	1：320	0.8
180612-2	FeMale	52	pSS	10.4	-	-	0	1：320	0.8
180612-4	FeMale	39	pSS	10.2	-	+	2	1:10000	1
180619-2	FeMale	62	pSS	18.54	+	+	1	1：320	0.9
180624-2	Male	21	Non-pSS	8.61	-	-	0	1：100	0.9
180624-3	FeMale	38	pSS	14.16	-	+	2	1:10000	1.2
180624-7	Male	65	Non-pSS	7.32	-	-	0	Negative	0.7
180625-3	FeMale	38	Non-pSS	N	+	+	0	1：320	2.3
180627-2	FeMale	70	Non-pSS	13.23	-	-	0	Negative	1.2
180707-5	FeMale	34	pSS	14.21	-	-	2	1：1000	0.8
180713-1	FeMale	29	Non-pSS	15.8	+	-	0	1：100	1.6
180713-2	FeMale	49	Non-pSS	15.3	+	-	0	Negative	1.6
180713-3	FeMale	50	Non-pSS	17	-	-	0	Negative	1.1
180713-4	FeMale	47	Non-pSS	14	+	-	0	1：100	2.5
180713-6	FeMale	30	pSS	27.83	+	+	2	1：1000	1.6
180713-7	FeMale	45	Non-pSS	15.4	-	-	0	1：320	1.6
180713-8	FeMale	43	Non-pSS	17.15	-	-	0	1：100	1.1
180731-1	FeMale	47	Non-pSS	16.24	+	-	0	1：100	1.9
180731-3	FeMale	48	pSS	18.39	+	-	2	1：100	1.3
180731-8	FeMale	47	Non-pSS	16.25	+	-	0	1：100	1.9
180808-1	FeMale	36	pSS	15.3	-	-	2	1：1000	1
180814-2	FeMale	32	pSS	23.39	+	-	3	1：100	0.9
180821-7	FeMale	21	Non-pSS	13.19	+	-	0	1：320	2.4
180826-4	Male	31	pSS	19.83	+	+	1	1：100	1
180828-1	FeMale	33	Non-pSS	15.73	-	-	0	1：100	0.9
180828-5	FeMale	33	Non-pSS	15.79	-	-	0	1：100	2.6
180829-6	FeMale	57	pSS	13.91	-	+	2	1：320	1.3
180909-2	FeMale	42	pSS	14.7	-	-	2	1：1000	0.5
180909-4	FeMale	58	Non-pSS	12.54	-	-	0	1：100	1.3
180912-4	FeMale	36	pSS	13.7	-	+	2	1:10000	0.4
180919-2	FeMale	32	pSS	14.26	+	+	1	1：100	1.5
180919-4	FeMale	58	pSS	11.9	+	+	2	1：1200	0.8
180922-2	Male	50	Non-pSS	17.3	-	-	0	1：100	2.7
180922-4	FeMale	61	pSS	19.8	+	-	1	1：100	2.4
180923-4	FeMale	66	pSS	18.34	+	-	1	1：100	1.9
180924-3	FeMale	46	pSS	20.16	+	-	1	1：320	1.7
180925-6	FeMale	53	pSS	19.4	+	-	1	1：320	0.8
180926-3	FeMale	35	Non-pSS	N	+	+	0	1：320	3.4
180926-4	FeMale	42	pSS	14.87	+	+	1	1：320	1.2
180926-7	FeMale	20	Non-pSS	13.22	+	-	0	1：320	2.1
180927-6	Male	50	pSS	10.14	-	+	2	1：100	1.3
180929-1	Male	34	Non-pSS	10.11	-	-	0	Negative	1.2
180929-2	Male	59	Non-pSS	7.2	-	-	0	Negative	1
180929-3	Male	47	Non-pSS	16.36	-	-	0	1：100	1.1
180929-4	Male	64	Non-pSS	8.71	-	-	0	Negative	0.8
180929-5	Male	25	Non-pSS	8.9	-	-	0	1：100	0.9
181001-4	FeMale	32	pSS	19.7	+	-	2	1：100	0.9
181002-8	Male	32	pSS	9.87	+	+	1	1：1000	1.3
1811161-1	FeMale	47	Non-pSS	16.27	+	-	0	1：100	1.6
181224-2	FeMale	55	Non-pSS	13.13	-	-	0	Negative	1.4
