# Supplementary material for: Elevated CCL19/CCR7 Expression During the Disease Process of Primary Sjögren's Syndrome
Source: Front Immunol. 2019 Apr 24;10:795. doi: 10.3389/fimmu.2019.00795 (PMC6491632; doi:10.3389/fimmu.2019.00795)
Supplement: Supplementary Table 2 — Differentially expressed genes between the pSS patients and non-pSS. [file Table_2.XLS]

## Sheet: sheet1
Supplementary TABLE 2 | Differentially expressed genes between the pSS and non-pSS.
Gene Symbol	Gene Id	Base Mean	Log2 FC	Lfc SE	Stat	P Value	Adjusted P Value
CXCL9	ENSG00000138755	151.623	2.57835	0.315003	8.18517	2.72e-16	6.1e-12
MS4A1	ENSG00000156738	322.268	3.46277	0.462553	7.48622	7.09e-14	7.95e-10
CXCL10	ENSG00000169245	117.102	2.49817	0.336952	7.41402	1.23e-13	9.16e-10
IGHG4	ENSG00000211892	945.576	3.36718	0.480865	7.00234	2.52e-12	1.3e-08
CCL19	ENSG00000172724	143.194	2.42073	0.346672	6.98277	2.89e-12	1.3e-08
CXCL13	ENSG00000156234	72.9146	3.85354	0.553925	6.95679	3.48e-12	1.3e-08
TAP1	ENSG00000168394	586.752	1.28659	0.18563	6.9309	4.18e-12	1.34e-08
IGHV1-18	ENSG00000211945	338.428	3.17174	0.458905	6.91154	4.79e-12	1.34e-08
PSMB8-AS1	ENSG00000204261	208.486	1.24108	0.188366	6.5887	4.44e-11	1.11e-07
TYMP	ENSG00000025708	357.175	1.36308	0.209182	6.51626	7.21e-11	1.62e-07
OR2I1P	ENSG00000237988	222.32	2.14694	0.330889	6.48841	8.67e-11	1.66e-07
CD52	ENSG00000169442	216.534	2.30477	0.35543	6.48447	8.9e-11	1.66e-07
IGLV3-19	ENSG00000211663	684.069	2.81512	0.435506	6.46402	1.02e-10	1.76e-07
FPR3	ENSG00000187474	121.267	1.35474	0.210122	6.44742	1.14e-10	1.82e-07
PSMB9	ENSG00000240065	242.014	1.46375	0.230564	6.34856	2.17e-10	3.25e-07
IRF1	ENSG00000125347	417.356	1.09677	0.175126	6.26277	3.78e-10	5.3e-07
GBP1	ENSG00000117228	199.579	1.15364	0.186587	6.18286	6.3e-10	8.31e-07
TLR10	ENSG00000174123	87.6256	2.16075	0.351702	6.14371	8.06e-10	1e-06
IGHV4-39	ENSG00000211959	331.102	2.29971	0.379345	6.06231	1.34e-09	1.58e-06
C16orf54	ENSG00000185905	135.183	1.08282	0.180101	6.01228	1.83e-09	2.05e-06
HCP5	ENSG00000206337	278.785	1.35561	0.226921	5.97392	2.32e-09	2.47e-06
CD3D	ENSG00000167286	89.072	1.72101	0.289485	5.9451	2.76e-09	2.82e-06
RASSF2	ENSG00000101265	330.387	1.25921	0.217023	5.80221	6.54e-09	6.23e-06
EPSTI1	ENSG00000133106	276.446	1.34138	0.231587	5.79211	6.95e-09	6.23e-06
GBP5	ENSG00000154451	193.097	1.43265	0.247623	5.78562	7.22e-09	6.23e-06
TFEC	ENSG00000105967	172.296	1.28039	0.221217	5.78795	7.12e-09	6.23e-06
PLEK	ENSG00000115956	214.599	1.21144	0.210411	5.75751	8.54e-09	7.09e-06
AC245427.1	ENSG00000211751	81.178	1.79045	0.311758	5.74308	9.3e-09	7.45e-06
HIST1H3J	ENSG00000197153	52.9493	2.65827	0.468174	5.67796	1.36e-08	1.05e-05
IGLV3-10	ENSG00000211669	228.69	2.86522	0.508942	5.62977	1.8e-08	1.35e-05
P2RY10	ENSG00000078589	66.3131	1.36813	0.243596	5.61641	1.95e-08	1.41e-05
TMEM156	ENSG00000121895	93.9525	1.34479	0.240166	5.59941	2.15e-08	1.51e-05
IGHV3-21	ENSG00000211947	375.833	1.66656	0.299023	5.57334	2.5e-08	1.64e-05
SELL	ENSG00000188404	122.982	1.97518	0.354687	5.56881	2.56e-08	1.64e-05
ICOS	ENSG00000163600	41.4349	1.7072	0.307136	5.55845	2.72e-08	1.65e-05
SLAMF6	ENSG00000162739	91.2187	1.50025	0.271778	5.52014	3.39e-08	2e-05
DOCK2	ENSG00000134516	654.52	1.01104	0.183978	5.49543	3.9e-08	2.19e-05
GPR174	ENSG00000147138	50.6888	1.55706	0.28333	5.49558	3.89e-08	2.19e-05
PPP1R16B	ENSG00000101445	264.14	1.28246	0.234573	5.4672	4.57e-08	2.5e-05
IRF8	ENSG00000140968	204.694	1.21536	0.223043	5.44901	5.07e-08	2.71e-05
IKZF3	ENSG00000161405	475.846	1.30644	0.240497	5.43224	5.57e-08	2.84e-05
PCED1B-AS1	ENSG00000247774	87.3772	1.40129	0.257789	5.43581	5.45e-08	2.84e-05
ADAMDEC1	ENSG00000134028	70.6023	2.09392	0.385778	5.42778	5.71e-08	2.84e-05
HIST1H2AI	ENSG00000196747	88.8654	2.26559	0.417846	5.42206	5.89e-08	2.86e-05
SH2D1A	ENSG00000183918	58.2074	1.40087	0.25852	5.41878	6e-08	2.86e-05
IGHG1	ENSG00000211896	27545	2.86271	0.52967	5.4047	6.49e-08	3.03e-05
KLRB1	ENSG00000111796	61.7638	1.50001	0.277715	5.40127	6.62e-08	3.03e-05
IGLV3-1	ENSG00000211673	758.504	2.7544	0.510934	5.39091	7.01e-08	3.15e-05
CXCL11	ENSG00000169248	35.4916	1.84402	0.342718	5.38059	7.42e-08	3.27e-05
CD2	ENSG00000116824	115.066	1.46617	0.272888	5.37279	7.75e-08	3.35e-05
FAM26F	ENSG00000188820	45.7284	1.6383	0.305169	5.3685	7.94e-08	3.36e-05
AL121985.1	ENSG00000228863	257.707	1.3886	0.260017	5.34043	9.27e-08	3.72e-05
PTPRC	ENSG00000081237	1165.13	1.47857	0.278125	5.31621	1.06e-07	4.1e-05
NAPSB	ENSG00000131401	100.301	1.52721	0.288396	5.29553	1.19e-07	4.51e-05
HIST1H3C	ENSG00000278272	85.0874	2.36195	0.450656	5.24115	1.6e-07	5.87e-05
MCOLN2	ENSG00000153898	67.5331	1.22992	0.235065	5.23223	1.67e-07	6.06e-05
IGKV3-11	ENSG00000241351	1678.62	2.21192	0.425016	5.20433	1.95e-07	6.93e-05
IGKV3-20	ENSG00000239951	2471.04	1.84593	0.357391	5.16502	2.4e-07	8.43e-05
GZMK	ENSG00000113088	99.5709	1.80335	0.35171	5.12737	2.94e-07	0.000101417
IGKV2-28	ENSG00000244116	324.622	1.78185	0.348397	5.11442	3.15e-07	0.000106982
TAGAP	ENSG00000164691	203.337	1.05654	0.207059	5.10259	3.35e-07	0.000112191
ITGA4	ENSG00000115232	603.462	1.18219	0.232871	5.0766	3.84e-07	0.00012316
CD48	ENSG00000117091	290.012	1.4574	0.287955	5.06121	4.17e-07	0.000130161
HIST1H2AB	ENSG00000278463	48.581	1.79233	0.354166	5.06071	4.18e-07	0.000130161
BOLA2B	ENSG00000169627	50.0691	3.2291	0.640773	5.03939	4.67e-07	0.000143534
CD53	ENSG00000143119	426.809	1.3503	0.268347	5.03193	4.86e-07	0.000147221
CORO1A	ENSG00000102879	379.478	1.31656	0.262114	5.02285	5.09e-07	0.000152298
AC004687.1	ENSG00000265206	44.7856	1.60723	0.320782	5.01033	5.43e-07	0.000160407
HLA-DMB	ENSG00000242574	221.361	1.05613	0.211415	4.99551	5.87e-07	0.000168786
LIMD2	ENSG00000136490	201.933	1.25482	0.2511	4.9973	5.81e-07	0.000168786
CCL18	ENSG00000275385	62.9511	2.2373	0.449868	4.97325	6.58e-07	0.000186987
GMFG	ENSG00000130755	135.759	1.18774	0.239405	4.96123	7e-07	0.000196452
CAMP	ENSG00000164047	35.6226	-2.37327	0.481006	-4.93396	8.06e-07	0.00022319
ARHGAP15	ENSG00000075884	187.447	1.29404	0.262797	4.92411	8.47e-07	0.000224635
RIPOR2	ENSG00000111913	184.852	1.51797	0.308321	4.92335	8.51e-07	0.000224635
FYB1	ENSG00000082074	245.8	1.09996	0.223716	4.91676	8.8e-07	0.000229542
HIST1H2AJ	ENSG00000276368	68.427	2.3384	0.476278	4.90975	9.12e-07	0.000235174
HLA-F	ENSG00000204642	778.986	1.12092	0.228457	4.90646	9.27e-07	0.000236433
IGKV3-15	ENSG00000244437	1196.89	2.05235	0.418723	4.90145	9.51e-07	0.000237151
CD180	ENSG00000134061	101.155	1.43837	0.293441	4.90176	9.5e-07	0.000237151
IGLV2-23	ENSG00000211660	1145.86	2.01071	0.410761	4.89509	9.83e-07	0.000242264
CR2	ENSG00000117322	147.93	2.07139	0.423716	4.88864	1.02e-06	0.000247613
GPR183	ENSG00000169508	128.793	1.39566	0.286635	4.86913	1.12e-06	0.000267545
MMP9	ENSG00000100985	101.53	1.955	0.402101	4.86196	1.16e-06	0.000270319
CCR1	ENSG00000163823	84.1402	1.27111	0.261381	4.86307	1.16e-06	0.000270319
AC023510.1	ENSG00000258449	21.6122	1.40049	0.288115	4.86087	1.17e-06	0.000270319
AL645939.2	ENSG00000225864	329.792	1.35177	0.279643	4.8339	1.34e-06	0.000294993
ODF3B	ENSG00000177989	153.14	1.11656	0.231151	4.83044	1.36e-06	0.000294993
SNX20	ENSG00000167208	91.1749	1.09931	0.227319	4.83599	1.32e-06	0.000294993
AC099063.1	ENSG00000237568	22.9515	1.4044	0.290598	4.83279	1.35e-06	0.000294993
HLA-DMA	ENSG00000204257	331.45	1.13796	0.235827	4.82542	1.4e-06	0.000298523
LAPTM5	ENSG00000162511	419.83	1.19316	0.248116	4.8089	1.52e-06	0.000315275
IGHV4-34	ENSG00000211956	104.897	1.67806	0.348884	4.8098	1.51e-06	0.000315275
IGHV3-43	ENSG00000232216	82.1623	2.18895	0.454886	4.81209	1.49e-06	0.000315275
CXCR4	ENSG00000121966	184.756	1.54903	0.323307	4.79121	1.66e-06	0.000341238
DOCK8	ENSG00000107099	657.845	1.05068	0.2198	4.78017	1.75e-06	0.000354572
IGHV2-26	ENSG00000211951	68.356	2.69843	0.564543	4.77986	1.75e-06	0.000354572
IGHV5-51	ENSG00000211966	194.484	1.64552	0.344455	4.77718	1.78e-06	0.000356117
S1PR4	ENSG00000125910	46.6339	1.37849	0.289017	4.76958	1.85e-06	0.00036333
DOCK10	ENSG00000135905	452.486	1.0541	0.221237	4.76459	1.89e-06	0.00036919
SASH3	ENSG00000122122	169.638	1.1582	0.243801	4.75057	2.03e-06	0.000392333
SAMSN1	ENSG00000155307	110.65	1.10125	0.232044	4.74588	2.08e-06	0.000397356
FZD10	ENSG00000111432	49.281	-1.01877	0.214883	-4.74104	2.13e-06	0.000400886
IGKV2D-40	ENSG00000251039	49.7533	3.05167	0.644205	4.7371	2.17e-06	0.000405335
LCK	ENSG00000182866	129.186	1.29147	0.274841	4.69899	2.61e-06	0.000473056
IGLJ2	ENSG00000211676	64.8412	1.84734	0.393289	4.69716	2.64e-06	0.000473492
GVINP1	ENSG00000254838	292.167	1.32061	0.281421	4.69267	2.7e-06	0.000480178
IGKV1-39	ENSG00000242371	380.06	2.05215	0.437542	4.69019	2.73e-06	0.000482207
AC096558.1	ENSG00000228655	16.9166	1.64028	0.350527	4.67945	2.88e-06	0.000504185
HIST1H2AG	ENSG00000196787	219.182	1.60063	0.342183	4.6777	2.9e-06	0.000504573
AC023510.2	ENSG00000276842	15.1512	1.40509	0.300659	4.67337	2.96e-06	0.000511368
MPEG1	ENSG00000197629	441.955	1.00656	0.21609	4.65806	3.19e-06	0.000542551
HIST1H4L	ENSG00000275126	70.862	1.79841	0.386749	4.65008	3.32e-06	0.000550881
HIST2H3D	ENSG00000183598	66.1759	1.60153	0.344506	4.64877	3.34e-06	0.000550881
TRAT1	ENSG00000163519	41.5144	1.57105	0.33783	4.65042	3.31e-06	0.000550881
AC034238.1	ENSG00000240535	107.107	1.58168	0.340997	4.6384	3.51e-06	0.000575018
BANK1	ENSG00000153064	172.84	1.55087	0.334715	4.63339	3.6e-06	0.000584843
NLRC5	ENSG00000140853	424.229	1.06243	0.229669	4.62593	3.73e-06	0.000601945
CCR4	ENSG00000183813	52.4137	1.40324	0.303834	4.61844	3.87e-06	0.000619599
HIST1H3B	ENSG00000274267	155.031	2.0038	0.434647	4.61018	4.02e-06	0.000626847
TRBC2	ENSG00000211772	116.27	1.51855	0.329235	4.61235	3.98e-06	0.000626847
SLFN12L	ENSG00000205045	98.8437	1.13565	0.246335	4.61018	4.02e-06	0.000626847
BTLA	ENSG00000186265	84.382	1.02862	0.223724	4.59772	4.27e-06	0.000653986
AL157955.1	ENSG00000258407	19.7939	1.4796	0.321858	4.59706	4.28e-06	0.000653986
AC116348.3	ENSG00000261346	50.3291	1.13708	0.248113	4.58291	4.59e-06	0.000683317
NCF1C	ENSG00000165178	41.4836	1.22365	0.26941	4.54198	5.57e-06	0.000811913
ZC3H12D	ENSG00000178199	97.1212	1.46444	0.324165	4.51758	6.25e-06	0.000888203
AC015911.3	ENSG00000267074	16.0019	1.45607	0.322854	4.51001	6.48e-06	0.000903375
LAX1	ENSG00000122188	247.777	1.16927	0.259737	4.50175	6.74e-06	0.000927688
IRF7	ENSG00000185507	188.72	1.13129	0.251668	4.49517	6.95e-06	0.000939525
CD80	ENSG00000121594	36.6987	1.31368	0.292229	4.4954	6.94e-06	0.000939525
IGKV1-27	ENSG00000244575	346.58	2.02972	0.453655	4.47415	7.67e-06	0.00101846
CD79B	ENSG00000007312	155.292	1.34269	0.302878	4.4331	9.29e-06	0.00119088
SIT1	ENSG00000137078	47.1289	1.30053	0.293701	4.42808	9.51e-06	0.00121201
IL7R	ENSG00000168685	235.473	1.22297	0.276855	4.41736	9.99e-06	0.0012466
STAP1	ENSG00000035720	55.0482	1.0858	0.245753	4.41828	9.95e-06	0.0012466
HIST1H3H	ENSG00000278828	147.307	1.66754	0.37766	4.41545	1.01e-05	0.0012495
HLA-B	ENSG00000234745	7246.63	1.45377	0.330107	4.40393	1.06e-05	0.00128348
HLA-DRA	ENSG00000204287	3314.26	1.4079	0.319873	4.40146	1.08e-05	0.00128348
RARRES3	ENSG00000133321	320.844	1.08817	0.247061	4.40447	1.06e-05	0.00128348
PTPN22	ENSG00000134242	122.82	1.08573	0.246391	4.40654	1.05e-05	0.00128348
GPR65	ENSG00000140030	76.6359	1.00363	0.22807	4.40053	1.08e-05	0.00128348
PCED1B	ENSG00000179715	67.9944	1.14724	0.260752	4.39972	1.08e-05	0.00128348
AC103858.1	ENSG00000271725	46.9373	1.1898	0.270816	4.39338	1.12e-05	0.00131094
LTB	ENSG00000227507	70.5081	1.58882	0.361983	4.38921	1.14e-05	0.00132939
FCRL1	ENSG00000163534	79.6646	2.0272	0.464727	4.36213	1.29e-05	0.00147438
HIST1H2BO	ENSG00000274641	36.5027	2.03915	0.467632	4.36058	1.3e-05	0.00147731
COTL1	ENSG00000103187	192.865	1.07168	0.245877	4.35861	1.31e-05	0.00148316
PARP14	ENSG00000173193	1109.75	1.11559	0.257959	4.3247	1.53e-05	0.0017049
ISG15	ENSG00000187608	391.825	2.18655	0.507458	4.30884	1.64e-05	0.00179058
TBC1D10C	ENSG00000175463	147.933	1.0864	0.252226	4.30726	1.65e-05	0.00179058
HIST1H3F	ENSG00000277775	125.288	1.61787	0.375833	4.30477	1.67e-05	0.00179058
FCRLA	ENSG00000132185	65.0982	1.33334	0.30947	4.30847	1.64e-05	0.00179058
LST1	ENSG00000204482	60.0933	1.18665	0.275635	4.30515	1.67e-05	0.00179058
IGKJ1	ENSG00000211597	49.4372	1.51179	0.351231	4.30426	1.68e-05	0.00179058
GPR132	ENSG00000183484	64.3912	1.00713	0.234128	4.30164	1.7e-05	0.00180272
SAMD9L	ENSG00000177409	522.732	1.18738	0.276623	4.29241	1.77e-05	0.00183586
ADAM19	ENSG00000135074	281.591	1.00685	0.234402	4.29538	1.74e-05	0.00183586
IGLV3-9	ENSG00000211670	57.9964	1.78735	0.416337	4.29304	1.76e-05	0.00183586
HIST1H1B	ENSG00000184357	168.188	1.59624	0.372747	4.28237	1.85e-05	0.00190305
FCGR2C	ENSG00000244682	166.118	1.01952	0.238343	4.27753	1.89e-05	0.00190986
FCRL2	ENSG00000132704	106.085	1.38191	0.323881	4.26671	1.98e-05	0.00198697
SAMD9	ENSG00000205413	328.178	1.08259	0.253796	4.26558	1.99e-05	0.00198819
CCR7	ENSG00000126353	50.8373	1.41889	0.332724	4.26447	2e-05	0.00198925
PTPN7	ENSG00000143851	122.865	1.13976	0.267766	4.25655	2.08e-05	0.0020429
IGLV2-14	ENSG00000211666	901.121	1.53759	0.361658	4.25149	2.12e-05	0.00204912
PRAL	ENSG00000279296	191.124	1.56023	0.367025	4.25102	2.13e-05	0.00204912
GZMA	ENSG00000145649	77.5475	1.18671	0.279112	4.25174	2.12e-05	0.00204912
DUSP2	ENSG00000158050	40.5104	1.05965	0.249113	4.25368	2.1e-05	0.00204912
TRAC	ENSG00000277734	106.143	1.28075	0.301722	4.24482	2.19e-05	0.00208866
SPOCK2	ENSG00000107742	179.841	1.00717	0.237389	4.24269	2.21e-05	0.00208957
XAF1	ENSG00000132530	350.896	1.38706	0.330061	4.20242	2.64e-05	0.00242578
IFNG-AS1	ENSG00000255733	98.2858	1.17755	0.280169	4.20299	2.63e-05	0.00242578
PARP15	ENSG00000173200	104.315	1.29934	0.309563	4.19735	2.7e-05	0.00245305
BCL2A1	ENSG00000140379	27.1456	1.61908	0.387004	4.18361	2.87e-05	0.00252439
LINC02384	ENSG00000251301	69.5055	1.11858	0.267615	4.17979	2.92e-05	0.00254791
CLECL1	ENSG00000184293	31.5907	1.17857	0.281972	4.17973	2.92e-05	0.00254791
HIST1H3G	ENSG00000273983	92.154	1.65157	0.396047	4.17014	3.04e-05	0.00263702
IFITM1	ENSG00000185885	353.881	1.3523	0.325202	4.15833	3.21e-05	0.00275582
KCNA3	ENSG00000177272	253.267	1.05285	0.253307	4.15642	3.23e-05	0.00275776
GPSM3	ENSG00000213654	85.7424	1.00346	0.241514	4.15487	3.25e-05	0.00276605
CD79A	ENSG00000105369	410.743	1.44672	0.348687	4.14904	3.34e-05	0.0028267
CYBB	ENSG00000165168	585.678	1.02789	0.248651	4.13386	3.57e-05	0.00298631
PRKCB	ENSG00000166501	187.972	1.14105	0.278022	4.10418	4.06e-05	0.00332246
TIGIT	ENSG00000181847	96.0003	1.18221	0.288417	4.09894	4.15e-05	0.00337387
SLC12A5-AS1	ENSG00000204044	37.5167	1.76341	0.430745	4.09385	4.24e-05	0.00342405
IGHG3	ENSG00000211897	1941.92	1.69426	0.41451	4.08738	4.36e-05	0.00349572
AC133065.5	ENSG00000275673	15.6661	1.26862	0.311031	4.07875	4.53e-05	0.00360241
IGKV4-1	ENSG00000211598	1553.52	1.22757	0.301061	4.07749	4.55e-05	0.00360908
FCMR	ENSG00000162894	83.5781	1.42922	0.350799	4.07418	4.62e-05	0.00364795
CD69	ENSG00000110848	60.2582	1.23161	0.302622	4.06979	4.71e-05	0.00370431
IGHV3-74	ENSG00000224650	327.657	1.23718	0.306552	4.0358	5.44e-05	0.00415267
SPIB	ENSG00000269404	40.2295	1.83159	0.454873	4.02659	5.66e-05	0.0042895
IGHV1-3	ENSG00000211935	188.991	1.91497	0.476603	4.01797	5.87e-05	0.00437556
AL157402.2	ENSG00000261573	24.6399	1.51568	0.37721	4.01812	5.87e-05	0.00437556
AIM2	ENSG00000163568	58.2412	1.35914	0.338472	4.01553	5.93e-05	0.00440649
HIST1H2BF	ENSG00000277224	97.0018	1.4052	0.350134	4.01332	5.99e-05	0.00440881
HIST1H4J	ENSG00000197238	27.6093	1.53311	0.38223	4.01096	6.05e-05	0.00440881
AC046185.3	ENSG00000279369	27.1098	1.04564	0.260944	4.00714	6.15e-05	0.00446239
IGKV1D-39	ENSG00000251546	298.832	1.81924	0.454381	4.00378	6.23e-05	0.00451161
AC133065.1	ENSG00000262151	25.3191	1.56815	0.393157	3.9886	6.65e-05	0.00471899
HIST1H2BJ	ENSG00000124635	189.674	1.07358	0.270117	3.9745	7.05e-05	0.00494482
IFI27	ENSG00000165949	631.254	1.64384	0.416595	3.94589	7.95e-05	0.00538901
IGKV1-5	ENSG00000243466	349.882	1.4542	0.368367	3.9477	7.89e-05	0.00538901
IGKV1-12	ENSG00000243290	258.814	1.27118	0.323176	3.93341	8.38e-05	0.00555308
IGHM	ENSG00000211899	11715	1.59034	0.404442	3.93217	8.42e-05	0.005555
IGHV3-30	ENSG00000270550	84.3693	1.76114	0.448171	3.92962	8.51e-05	0.00558142
ITLN1	ENSG00000179914	328.57	-2.88948	0.735729	-3.92737	8.59e-05	0.00560117
HLA-DPA1	ENSG00000231389	1281.96	1.16584	0.296951	3.92603	8.64e-05	0.00560215
BST2	ENSG00000130303	233.11	1.17493	0.299352	3.92491	8.68e-05	0.00560977
HIST1H4K	ENSG00000273542	32.2396	1.25553	0.321144	3.90956	9.25e-05	0.00587697
IGHV3-20	ENSG00000211946	44.3751	2.01979	0.517743	3.90114	9.57e-05	0.00603379
AL031595.1	ENSG00000279933	98.7834	1.09487	0.281148	3.89427	9.85e-05	0.00613834
HIST1H2BB	ENSG00000276410	37.3546	1.64873	0.423353	3.89444	9.84e-05	0.00613834
IGHV2-70	ENSG00000274576	38.8491	1.95893	0.503155	3.89329	9.89e-05	0.00614624
IGHV4-59	ENSG00000224373	296.185	1.59893	0.411247	3.88801	0.000101069	0.00626402
LGALS2	ENSG00000100079	59.7548	1.08372	0.279096	3.88298	0.000103184	0.00632524
PLAC8	ENSG00000145287	65.6568	1.23975	0.320802	3.86453	0.000111303	0.00674919
CD28	ENSG00000178562	74.9307	1.14964	0.297989	3.85799	0.000114325	0.00689518
AC245369.3	ENSG00000280411	27.6843	2.86093	0.742544	3.85288	0.000116737	0.00702173
GAPT	ENSG00000175857	53.3666	1.36371	0.354041	3.85185	0.00011723	0.00703254
HIST1H2BM	ENSG00000273703	16.7126	2.31945	0.602529	3.84952	0.00011835	0.00708082
TNFRSF13C	ENSG00000159958	69.9116	1.06446	0.276713	3.84679	0.000119675	0.00714103
AC012645.3	ENSG00000261416	62.6269	1.09666	0.285315	3.84368	0.000121205	0.00721317
C1QB	ENSG00000173369	274.253	1.08794	0.2835	3.83755	0.000124268	0.00731776
AC244226.1	ENSG00000282122	470.061	2.93573	0.766554	3.82977	0.000128261	0.00745509
TMC8	ENSG00000167895	203.009	1.06765	0.278731	3.83039	0.000127942	0.00745509
WDFY4	ENSG00000128815	432.153	1.03608	0.27084	3.82543	0.000130543	0.0075486
C1QA	ENSG00000173372	598.417	1.08426	0.283931	3.81873	0.000134139	0.00771678
AL671883.3	ENSG00000271581	849.535	1.61861	0.424448	3.81345	0.00013704	0.00780363
RAC2	ENSG00000128340	171.936	1.04147	0.273778	3.80406	0.000142345	0.00806476
LINC01943	ENSG00000280721	65.3697	1.03218	0.2721	3.79339	0.000148605	0.00835067
JAK3	ENSG00000105639	198.17	1.03722	0.273632	3.79058	0.000150296	0.00835525
EVI2A	ENSG00000126860	126.294	1.04028	0.274672	3.78734	0.00015227	0.00837334
ANKRD44-IT1	ENSG00000236977	48.4472	1.04277	0.276469	3.77176	0.000162099	0.00872148
IFNG	ENSG00000111537	24.0649	1.5638	0.416839	3.75157	0.000175729	0.00934281
C2CD4A	ENSG00000198535	42.0627	-1.43872	0.383891	-3.74773	0.00017844	0.00944215
AC015911.7	ENSG00000267369	16.9216	1.20246	0.32139	3.74143	0.000182978	0.00965954
AC004906.1	ENSG00000237286	15.5561	1.2522	0.334832	3.73978	0.000184184	0.00967766
CD74	ENSG00000019582	4443.1	1.05153	0.281247	3.73881	0.000184891	0.00969209
CLEC2D	ENSG00000069493	274.67	1.04357	0.279208	3.73761	0.000185778	0.00971591
HIST1H2BI	ENSG00000278588	194.598	1.12728	0.302131	3.73111	0.000190635	0.00990068
IGLV6-57	ENSG00000211640	211.098	1.57262	0.421625	3.72991	0.000191546	0.00990215
AC116348.2	ENSG00000261332	36.0673	1.09419	0.294023	3.72142	0.000198104	0.0101476
HIST1H2BL	ENSG00000185130	47.968	1.57234	0.424529	3.70373	0.000212449	0.010742
OASL	ENSG00000135114	62.9579	1.00802	0.275383	3.66041	0.000251816	0.0122642
IGLV1-47	ENSG00000211648	237.036	1.2337	0.337837	3.65176	0.000260451	0.0125937
IRF4	ENSG00000137265	1218.22	1.05595	0.29024	3.63819	0.000274564	0.0131346
CSN3	ENSG00000171209	43.1159	-1.35087	0.374767	-3.60457	0.000312675	0.0145974
IGKV1-33	ENSG00000242076	233.843	1.74162	0.484537	3.59441	0.000325133	0.0148858
FCRL3	ENSG00000160856	89.0259	1.5146	0.421884	3.59007	0.000330583	0.0150445
IGKV2D-28	ENSG00000242534	347.734	1.43635	0.400194	3.58913	0.000331779	0.0150684
IGHV3-23	ENSG00000211949	408.249	1.27225	0.35572	3.57654	0.000348168	0.0155298
ZAP70	ENSG00000115085	105.578	1.02931	0.288177	3.5718	0.00035454	0.0157203
CCL21	ENSG00000137077	39.7325	1.29781	0.363244	3.57282	0.000353158	0.0157203
AC021678.2	ENSG00000253690	27.5408	1.23573	0.346251	3.56888	0.000358514	0.0158028
IGLV1-40	ENSG00000211653	335.575	1.34989	0.378566	3.56581	0.000362736	0.0159263
HIST1H2AL	ENSG00000276903	66.0361	1.2975	0.364885	3.5559	0.000376683	0.0163784
STAT1	ENSG00000115415	2025.5	1.07658	0.307147	3.50508	0.000456462	0.0187453
SRGN	ENSG00000122862	750.571	1.02673	0.293474	3.49853	0.000467828	0.0189644
HCST	ENSG00000126264	48.3238	1.10775	0.31724	3.49184	0.000479708	0.019288
IGLV4-69	ENSG00000211637	71.5873	1.62682	0.46615	3.48989	0.000483211	0.0193941
NCF1B	ENSG00000182487	27.9459	1.16016	0.334156	3.4719	0.00051679	0.0204853
VNN2	ENSG00000112303	43.7747	1.14531	0.329946	3.47121	0.000518128	0.0205022
IGLV1-44	ENSG00000211651	469.66	1.36039	0.394003	3.45273	0.000554935	0.0217286
AL671277.1	ENSG00000227766	1194.22	1.07962	0.312872	3.45067	0.000559201	0.0217817
GH1	ENSG00000259384	17.0724	-2.63664	0.766931	-3.43792	0.000586205	0.0225523
IDO1	ENSG00000131203	40.012	1.27126	0.37062	3.43009	0.000603375	0.0231407
CNMD	ENSG00000136110	52.5683	-1.54366	0.452729	-3.40967	0.000650404	0.0246494
IGKC	ENSG00000211592	72234.7	1.24156	0.365165	3.40001	0.000673843	0.0253252
BPIFB1	ENSG00000125999	1127.69	-1.43681	0.422939	-3.39721	0.000680775	0.0254141
IGLV3-25	ENSG00000211659	169.718	1.57428	0.469205	3.3552	0.000793079	0.0285153
MX1	ENSG00000157601	806.852	1.19898	0.358939	3.34035	0.000836738	0.0294446
HIST1H2BH	ENSG00000275713	127.568	1.13811	0.341756	3.33018	0.000867913	0.0301432
LINC00861	ENSG00000245164	48.836	1.23224	0.370187	3.32871	0.000872494	0.0302554
HIST2H2AA3	ENSG00000203812	15.1808	1.59651	0.480049	3.32573	0.000881869	0.0302996
VPREB3	ENSG00000128218	14.8513	1.65941	0.499072	3.32499	0.000884229	0.0303342
IGKV3D-15	ENSG00000224041	82.5497	1.45061	0.438027	3.3117	0.000927321	0.0315711
IGHV1-69	ENSG00000211973	16.0768	1.87973	0.567779	3.31066	0.000930751	0.031592
AP001610.1	ENSG00000228318	195.888	1.32598	0.401642	3.3014	0.000962031	0.0322633
HIST3H2BB	ENSG00000196890	61.7057	1.0846	0.328716	3.29952	0.000968498	0.0324317
CMPK2	ENSG00000134326	213.288	1.23846	0.375667	3.29669	0.000978331	0.0326635
IGHV3-48	ENSG00000211964	181.134	1.85391	0.567434	3.26719	0.0010862	0.0353701
AL390318.1	ENSG00000279819	15.3114	1.08043	0.333518	3.23949	0.00119742	0.038161
IL21R-AS1	ENSG00000259954	33.9677	1.39786	0.431765	3.23753	0.00120568	0.0383152
IGKJ4	ENSG00000211594	74.5065	1.34689	0.417461	3.22637	0.00125369	0.0395829
LINC00926	ENSG00000247982	57.2633	1.16269	0.361906	3.21269	0.00131497	0.0406373
IGHV3-33	ENSG00000211955	359.637	1.08955	0.3399	3.20548	0.00134835	0.0414406
IGLV2-8	ENSG00000278196	545.712	1.21366	0.380959	3.18581	0.00144348	0.0433547
HIST1H1D	ENSG00000124575	278.975	1.01969	0.322186	3.1649	0.00155137	0.0454987
IFI44L	ENSG00000137959	635.192	1.55622	0.493019	3.15651	0.00159669	0.046524
IGHV1-46	ENSG00000211962	169.466	1.22338	0.388708	3.14729	0.00164793	0.047523
IFIT3	ENSG00000119917	169.707	1.10554	0.351446	3.1457	0.00165689	0.0476589
