# Supplementary material for: Elevated CCL19/CCR7 Expression During the Disease Process of Primary Sjögren's Syndrome
Source: Front Immunol. 2019 Apr 24;10:795. doi: 10.3389/fimmu.2019.00795 (PMC6491632; doi:10.3389/fimmu.2019.00795)
Supplement: Supplementary Table 4 — The ClueGo terms of the top100 up-regulated genes. [file Table_4.XLS]

## Sheet: ClueGO Results
Supplementary TABLE 4 | The ClueGo terms of the top100 up-regulated genes.
GO Id	GO Term	Ontology Source	Term P Value	Term P Value Corrected With Bonferroni Step Down	Group P Value	Group P Value Corrected With Bonferroni Step Down	GO Levels	GO Groups	% Associated Genes	Nr. Genes	Associated Genes Found
GO:0050900	leukocyte migration	GO_BiologicalProcess-GOA_23.02.2017_10h01	4.3e-20	3.5e-18	4.3e-20	4.7e-19	[2, 4, 5, 6]	Group00	5.07812	26	[CCL18, CCL19, CCR1, CD2, CD48, CORO1A, CXCL10, CXCL11, CXCL13, CXCL9, CXCR4, DOCK8, FPR3, GPR183, IGHV4-34, IGHV4-39, IGKV2-28, IGKV3-11, IGKV3-15, IGKV3-20, IGLV2-23, IGLV3-1, IGLV3-19, ITGA4, MMP9, SELL]
GO:0009988	cell-cell recognition	GO_BiologicalProcess-GOA_23.02.2017_10h01	0.004	0.004	0.004	0.004	[4]	Group01	4.47761	3	[CCL19, DOCK2, DOCK8]
GO:0001771	immunological synapse formation	GO_BiologicalProcess-GOA_23.02.2017_10h01	2.9e-05	0.001	0.004	0.004	[4, 5, 6]	Group01	23.0769	3	[CCL19, DOCK2, DOCK8]
GO:0045058	T cell selection	GO_BiologicalProcess-GOA_23.02.2017_10h01	0.0015	0.023	0.0015	0.0031	[2, 6, 8, 9, 10, 11]	Group02	6.25	3	[CD3D, DOCK2, SLAMF6]
GO:0043368	positive T cell selection	GO_BiologicalProcess-GOA_23.02.2017_10h01	0.00042	0.0098	0.0015	0.0031	[3, 7, 9, 10, 11, 12]	Group02	9.67742	3	[CD3D, DOCK2, SLAMF6]
GO:0031341	regulation of cell killing	GO_BiologicalProcess-GOA_23.02.2017_10h01	0.0029	0.014	0.00079	0.0023	[2, 3]	Group03	5	3	[PTPRC, SH2D1A, SLAMF6]
GO:0001910	regulation of leukocyte mediated cytotoxicity	GO_BiologicalProcess-GOA_23.02.2017_10h01	0.002	0.02	0.00079	0.0023	[3, 4]	Group03	5.66038	3	[PTPRC, SH2D1A, SLAMF6]
GO:0042267	natural killer cell mediated cytotoxicity	GO_BiologicalProcess-GOA_23.02.2017_10h01	0.0024	0.021	0.00079	0.0023	[2, 3, 5, 6]	Group03	5.35714	3	[CORO1A, SH2D1A, SLAMF6]
GO:0002228	natural killer cell mediated immunity	GO_BiologicalProcess-GOA_23.02.2017_10h01	0.0029	0.014	0.00079	0.0023	[4, 5]	Group03	5	3	[CORO1A, SH2D1A, SLAMF6]
GO:0032615	interleukin-12 production	GO_BiologicalProcess-GOA_23.02.2017_10h01	0.0019	0.021	3.9e-05	0.00019	[4]	Group04	5.76923	3	[CCL19, IRF1, IRF8]
GO:0032655	regulation of interleukin-12 production	GO_BiologicalProcess-GOA_23.02.2017_10h01	0.0017	0.022	3.9e-05	0.00019	[4, 5]	Group04	6	3	[CCL19, IRF1, IRF8]
GO:0032735	positive regulation of interleukin-12 production	GO_BiologicalProcess-GOA_23.02.2017_10h01	0.00047	0.01	3.9e-05	0.00019	[4, 5, 6]	Group04	9.375	3	[CCL19, IRF1, IRF8]
GO:0071346	cellular response to interferon-gamma	GO_BiologicalProcess-GOA_23.02.2017_10h01	8.4e-06	0.00036	3.9e-05	0.00019	[5, 6]	Group04	4.57516	7	[CCL18, CCL19, GBP1, GBP5, HLA-F, IRF1, IRF8]
GO:0032729	positive regulation of interferon-gamma production	GO_BiologicalProcess-GOA_23.02.2017_10h01	0.00026	0.0068	0.00011	0.00046	[4, 5, 6]	Group05	6.15385	4	[CD2, IRF8, SASH3, SLAMF6]
GO:1903557	positive regulation of tumor necrosis factor superfamily cytokine production	GO_BiologicalProcess-GOA_23.02.2017_10h01	0.0033	0.01	0.00011	0.00046	[4, 5, 6]	Group05	4.7619	3	[CCL19, CD2, SASH3]
GO:0032760	positive regulation of tumor necrosis factor production	GO_BiologicalProcess-GOA_23.02.2017_10h01	0.003	0.012	0.00011	0.00046	[5, 6, 7]	Group05	4.91803	3	[CCL19, CD2, SASH3]
GO:0035710	CD4-positive, alpha-beta T cell activation	GO_BiologicalProcess-GOA_23.02.2017_10h01	0.00031	0.0074	0.00011	0.00046	[6, 8]	Group05	5.88235	4	[CCL19, GPR183, SASH3, SLAMF6]
GO:0043367	CD4-positive, alpha-beta T cell differentiation	GO_BiologicalProcess-GOA_23.02.2017_10h01	0.00021	0.0065	0.00011	0.00046	[7, 9, 10, 11, 12]	Group05	6.45161	4	[CCL19, GPR183, SASH3, SLAMF6]
GO:0042100	B cell proliferation	GO_BiologicalProcess-GOA_23.02.2017_10h01	2.9e-07	1.4e-05	7e-14	5.6e-13	[5, 6, 7]	Group06	7.52688	7	[CD180, CR2, GPR183, IKZF3, MS4A1, PTPRC, SASH3]
GO:0050864	regulation of B cell activation	GO_BiologicalProcess-GOA_23.02.2017_10h01	4.6e-10	2.9e-08	7e-14	5.6e-13	[5, 6, 7]	Group06	6.50888	11	[GPR183, IGHG1, IGHG4, IGHV1-18, IGHV2-26, IGHV3-21, IGHV3-43, IGHV5-51, IKZF3, PTPRC, SASH3]
GO:0030888	regulation of B cell proliferation	GO_BiologicalProcess-GOA_23.02.2017_10h01	0.0002	0.0063	7e-14	5.6e-13	[6, 7, 8]	Group06	6.55738	4	[GPR183, IKZF3, PTPRC, SASH3]
GO:0035710	CD4-positive, alpha-beta T cell activation	GO_BiologicalProcess-GOA_23.02.2017_10h01	0.00031	0.0074	7e-14	5.6e-13	[6, 8]	Group06	5.88235	4	[CCL19, GPR183, SASH3, SLAMF6]
GO:0030890	positive regulation of B cell proliferation	GO_BiologicalProcess-GOA_23.02.2017_10h01	0.001	0.016	7e-14	5.6e-13	[6, 7, 8, 9]	Group06	7.14286	3	[GPR183, PTPRC, SASH3]
GO:0043367	CD4-positive, alpha-beta T cell differentiation	GO_BiologicalProcess-GOA_23.02.2017_10h01	0.00021	0.0065	7e-14	5.6e-13	[7, 9, 10, 11, 12]	Group06	6.45161	4	[CCL19, GPR183, SASH3, SLAMF6]
GO:0070661	leukocyte proliferation	GO_BiologicalProcess-GOA_23.02.2017_10h01	1e-10	7.3e-09	4.4e-16	4.4e-15	[3]	Group07	4.7619	14	[CCL19, CD180, CORO1A, CR2, DOCK2, DOCK8, GPR183, HLA-DMB, IKZF3, IRF1, MS4A1, PTPRC, SASH3, SLAMF6]
GO:0032943	mononuclear cell proliferation	GO_BiologicalProcess-GOA_23.02.2017_10h01	5.1e-11	3.5e-09	4.4e-16	4.4e-15	[4]	Group07	5.03597	14	[CCL19, CD180, CORO1A, CR2, DOCK2, DOCK8, GPR183, HLA-DMB, IKZF3, IRF1, MS4A1, PTPRC, SASH3, SLAMF6]
GO:0002285	lymphocyte activation involved in immune response	GO_BiologicalProcess-GOA_23.02.2017_10h01	1e-05	0.00043	4.4e-16	4.4e-15	[3, 4, 5, 6]	Group07	4.43038	7	[CCL19, CD180, CORO1A, DOCK10, GPR183, HLA-DMB, SLAMF6]
GO:0042113	B cell activation	GO_BiologicalProcess-GOA_23.02.2017_10h01	4e-13	2.8e-11	4.4e-16	4.4e-15	[4, 6]	Group07	5.55556	16	[CD180, CR2, DOCK10, GPR183, IGHG1, IGHG4, IGHV1-18, IGHV2-26, IGHV3-21, IGHV3-43, IGHV5-51, IKZF3, ITGA4, MS4A1, PTPRC, SASH3]
GO:0046651	lymphocyte proliferation	GO_BiologicalProcess-GOA_23.02.2017_10h01	4.6e-11	3.2e-09	4.4e-16	4.4e-15	[4, 5, 6]	Group07	5.07246	14	[CCL19, CD180, CORO1A, CR2, DOCK2, DOCK8, GPR183, HLA-DMB, IKZF3, IRF1, MS4A1, PTPRC, SASH3, SLAMF6]
GO:0042100	B cell proliferation	GO_BiologicalProcess-GOA_23.02.2017_10h01	2.9e-07	1.4e-05	4.4e-16	4.4e-15	[5, 6, 7]	Group07	7.52688	7	[CD180, CR2, GPR183, IKZF3, MS4A1, PTPRC, SASH3]
GO:0046631	alpha-beta T cell activation	GO_BiologicalProcess-GOA_23.02.2017_10h01	2.3e-05	0.00088	4.4e-16	4.4e-15	[5, 7]	Group07	5	6	[CCL19, DOCK2, GPR183, IRF1, SASH3, SLAMF6]
GO:0030888	regulation of B cell proliferation	GO_BiologicalProcess-GOA_23.02.2017_10h01	0.0002	0.0063	4.4e-16	4.4e-15	[6, 7, 8]	Group07	6.55738	4	[GPR183, IKZF3, PTPRC, SASH3]
GO:0030890	positive regulation of B cell proliferation	GO_BiologicalProcess-GOA_23.02.2017_10h01	0.001	0.016	4.4e-16	4.4e-15	[6, 7, 8, 9]	Group07	7.14286	3	[GPR183, PTPRC, SASH3]
GO:0008037	cell recognition	GO_BiologicalProcess-GOA_23.02.2017_10h01	3.3e-08	1.8e-06	1.2e-12	8.8e-12	[3]	Group08	5.07614	10	[CCL19, DOCK2, DOCK8, IGHG1, IGHG4, IGHV1-18, IGHV2-26, IGHV3-21, IGHV3-43, IGHV5-51]
GO:0010324	membrane invagination	GO_BiologicalProcess-GOA_23.02.2017_10h01	7.3e-07	3.4e-05	1.2e-12	8.8e-12	[4]	Group08	6.60377	7	[IGHG1, IGHG4, IGHV1-18, IGHV2-26, IGHV3-21, IGHV3-43, IGHV5-51]
GO:0042113	B cell activation	GO_BiologicalProcess-GOA_23.02.2017_10h01	4e-13	2.8e-11	1.2e-12	8.8e-12	[4, 6]	Group08	5.55556	16	[CD180, CR2, DOCK10, GPR183, IGHG1, IGHG4, IGHV1-18, IGHV2-26, IGHV3-21, IGHV3-43, IGHV5-51, IKZF3, ITGA4, MS4A1, PTPRC, SASH3]
GO:0099024	plasma membrane invagination	GO_BiologicalProcess-GOA_23.02.2017_10h01	3.7e-07	1.7e-05	1.2e-12	8.8e-12	[5]	Group08	7.29167	7	[IGHG1, IGHG4, IGHV1-18, IGHV2-26, IGHV3-21, IGHV3-43, IGHV5-51]
GO:0006910	phagocytosis, recognition	GO_BiologicalProcess-GOA_23.02.2017_10h01	4.1e-08	2.2e-06	1.2e-12	8.8e-12	[4, 5, 6, 7]	Group08	10	7	[IGHG1, IGHG4, IGHV1-18, IGHV2-26, IGHV3-21, IGHV3-43, IGHV5-51]
GO:0006911	phagocytosis, engulfment	GO_BiologicalProcess-GOA_23.02.2017_10h01	2e-07	1e-05	1.2e-12	8.8e-12	[5, 6, 7]	Group08	7.95455	7	[IGHG1, IGHG4, IGHV1-18, IGHV2-26, IGHV3-21, IGHV3-43, IGHV5-51]
GO:0042100	B cell proliferation	GO_BiologicalProcess-GOA_23.02.2017_10h01	2.9e-07	1.4e-05	1.2e-12	8.8e-12	[5, 6, 7]	Group08	7.52688	7	[CD180, CR2, GPR183, IKZF3, MS4A1, PTPRC, SASH3]
GO:0050864	regulation of B cell activation	GO_BiologicalProcess-GOA_23.02.2017_10h01	4.6e-10	2.9e-08	1.2e-12	8.8e-12	[5, 6, 7]	Group08	6.50888	11	[GPR183, IGHG1, IGHG4, IGHV1-18, IGHV2-26, IGHV3-21, IGHV3-43, IGHV5-51, IKZF3, PTPRC, SASH3]
GO:0050871	positive regulation of B cell activation	GO_BiologicalProcess-GOA_23.02.2017_10h01	5.9e-10	3.7e-08	1.2e-12	8.8e-12	[5, 6, 7, 8]	Group08	7.69231	10	[GPR183, IGHG1, IGHG4, IGHV1-18, IGHV2-26, IGHV3-21, IGHV3-43, IGHV5-51, PTPRC, SASH3]
GO:0030888	regulation of B cell proliferation	GO_BiologicalProcess-GOA_23.02.2017_10h01	0.0002	0.0063	1.2e-12	8.8e-12	[6, 7, 8]	Group08	6.55738	4	[GPR183, IKZF3, PTPRC, SASH3]
GO:0050853	B cell receptor signaling pathway	GO_BiologicalProcess-GOA_23.02.2017_10h01	3.6e-08	2e-06	1.2e-12	8.8e-12	[6, 7, 8, 9, 10]	Group08	7.61905	8	[IGHG1, IGHG4, IGHV1-18, IGHV2-26, IGHV3-21, IGHV3-43, IGHV5-51, PTPRC]
GO:0002250	adaptive immune response	GO_BiologicalProcess-GOA_23.02.2017_10h01	1.5e-23	1.3e-21	1.5e-22	1.8e-21	[3]	Group09	5.53435	29	[CCL19, CD48, CR2, CXCL10, CXCL13, GPR183, IGHG1, IGHG4, IGHV1-18, IGHV2-26, IGHV3-21, IGHV3-43, IGHV4-34, IGHV4-39, IGHV5-51, IGKV2-28, IGKV3-11, IGKV3-15, IGKV3-20, IGLV2-23, IGLV3-1, IGLV3-10, IGLV3-19, IRF1, PTPRC, SASH3, SH2D1A, SLAMF6, TAP1]
GO:0006959	humoral immune response	GO_BiologicalProcess-GOA_23.02.2017_10h01	5.4e-19	4.2e-17	1.5e-22	1.8e-21	[3]	Group09	6.30372	22	[CR2, CXCL10, CXCL13, GPR183, IGHG1, IGHG4, IGHV1-18, IGHV2-26, IGHV3-21, IGHV3-43, IGHV4-34, IGHV4-39, IGHV5-51, IGKV2-28, IGKV3-11, IGKV3-15, IGKV3-20, IGLV2-23, IGLV3-1, IGLV3-19, MS4A1, SH2D1A]
GO:0072376	protein activation cascade	GO_BiologicalProcess-GOA_23.02.2017_10h01	9.7e-18	7.5e-16	1.5e-22	1.8e-21	[2, 4, 5]	Group09	8.29493	18	[CR2, CXCL10, IGHG1, IGHG4, IGHV1-18, IGHV2-26, IGHV3-21, IGHV3-43, IGHV4-34, IGHV4-39, IGHV5-51, IGKV2-28, IGKV3-11, IGKV3-15, IGKV3-20, IGLV2-23, IGLV3-1, IGLV3-19]
GO:0002449	lymphocyte mediated immunity	GO_BiologicalProcess-GOA_23.02.2017_10h01	4.3e-20	3.6e-18	1.5e-22	1.8e-21	[4]	Group09	6.46067	23	[CORO1A, CR2, CXCL10, IGHG1, IGHG4, IGHV1-18, IGHV2-26, IGHV3-21, IGHV3-43, IGHV4-34, IGHV4-39, IGHV5-51, IGKV2-28, IGKV3-11, IGKV3-15, IGKV3-20, IGLV2-23, IGLV3-1, IGLV3-19, PTPRC, SASH3, SH2D1A, SLAMF6]
GO:0002460	adaptive immune response based on somatic recombination of immune receptors built from immunoglobulin superfamily domains	GO_BiologicalProcess-GOA_23.02.2017_10h01	5.2e-20	4.2e-18	1.5e-22	1.8e-21	[4]	Group09	6.40669	23	[CCL19, CR2, CXCL10, CXCL13, IGHG1, IGHG4, IGHV1-18, IGHV2-26, IGHV3-21, IGHV3-43, IGHV4-34, IGHV4-39, IGHV5-51, IGKV2-28, IGKV3-11, IGKV3-15, IGKV3-20, IGLV2-23, IGLV3-1, IGLV3-19, PTPRC, SASH3, SLAMF6]
GO:0002768	immune response-regulating cell surface receptor signaling pathway	GO_BiologicalProcess-GOA_23.02.2017_10h01	1.4e-16	1e-14	1.5e-22	1.8e-21	[4, 5, 6]	Group09	4.47471	23	[CD3D, CR2, FPR3, GBP1, IGHG1, IGHG4, IGHV1-18, IGHV2-26, IGHV3-21, IGHV3-43, IGHV4-34, IGHV4-39, IGHV5-51, IGKV2-28, IGKV3-11, IGKV3-15, IGKV3-20, IGLV2-23, IGLV3-1, IGLV3-19, MS4A1, PSMB9, PTPRC]
GO:0006909	phagocytosis	GO_BiologicalProcess-GOA_23.02.2017_10h01	4.4e-15	3.1e-13	1.5e-22	1.8e-21	[4, 5, 6]	Group09	5.30726	19	[CORO1A, DOCK2, IGHG1, IGHG4, IGHV1-18, IGHV2-26, IGHV3-21, IGHV3-43, IGHV4-34, IGHV4-39, IGHV5-51, IGKV2-28, IGKV3-11, IGKV3-15, IGKV3-20, IGLV2-23, IGLV3-1, IGLV3-19, IRF8]
GO:0006956	complement activation	GO_BiologicalProcess-GOA_23.02.2017_10h01	6.6e-19	5.1e-17	1.5e-22	1.8e-21	[3, 4, 5, 6, 7]	Group09	9.62567	18	[CR2, CXCL10, IGHG1, IGHG4, IGHV1-18, IGHV2-26, IGHV3-21, IGHV3-43, IGHV4-34, IGHV4-39, IGHV5-51, IGKV2-28, IGKV3-11, IGKV3-15, IGKV3-20, IGLV2-23, IGLV3-1, IGLV3-19]
GO:0019724	B cell mediated immunity	GO_BiologicalProcess-GOA_23.02.2017_10h01	5.5e-17	4.1e-15	1.5e-22	1.8e-21	[5]	Group09	7.53138	18	[CR2, CXCL10, IGHG1, IGHG4, IGHV1-18, IGHV2-26, IGHV3-21, IGHV3-43, IGHV4-34, IGHV4-39, IGHV5-51, IGKV2-28, IGKV3-11, IGKV3-15, IGKV3-20, IGLV2-23, IGLV3-1, IGLV3-19]
GO:0002433	immune response-regulating cell surface receptor signaling pathway involved in phagocytosis	GO_BiologicalProcess-GOA_23.02.2017_10h01	2.7e-10	1.8e-08	1.5e-22	1.8e-21	[3, 5, 6, 7]	Group09	6.8323	11	[IGHG1, IGHG4, IGHV4-34, IGHV4-39, IGKV2-28, IGKV3-11, IGKV3-15, IGKV3-20, IGLV2-23, IGLV3-1, IGLV3-19]
GO:0002455	humoral immune response mediated by circulating immunoglobulin	GO_BiologicalProcess-GOA_23.02.2017_10h01	2.1e-19	1.7e-17	1.5e-22	1.8e-21	[4, 7]	Group09	10.2273	18	[CR2, CXCL10, IGHG1, IGHG4, IGHV1-18, IGHV2-26, IGHV3-21, IGHV3-43, IGHV4-34, IGHV4-39, IGHV5-51, IGKV2-28, IGKV3-11, IGKV3-15, IGKV3-20, IGLV2-23, IGLV3-1, IGLV3-19]
GO:0002429	immune response-activating cell surface receptor signaling pathway	GO_BiologicalProcess-GOA_23.02.2017_10h01	5e-16	3.6e-14	1.5e-22	1.8e-21	[4, 5, 6, 7, 8]	Group09	4.56432	22	[CD3D, CR2, FPR3, GBP1, IGHG1, IGHG4, IGHV1-18, IGHV2-26, IGHV3-21, IGHV3-43, IGHV4-34, IGHV4-39, IGHV5-51, IGKV2-28, IGKV3-11, IGKV3-15, IGKV3-20, IGLV2-23, IGLV3-1, IGLV3-19, PSMB9, PTPRC]
GO:0006958	complement activation, classical pathway	GO_BiologicalProcess-GOA_23.02.2017_10h01	4.7e-20	3.9e-18	1.5e-22	1.8e-21	[4, 5, 6, 7, 8]	Group09	11.1111	18	[CR2, CXCL10, IGHG1, IGHG4, IGHV1-18, IGHV2-26, IGHV3-21, IGHV3-43, IGHV4-34, IGHV4-39, IGHV5-51, IGKV2-28, IGKV3-11, IGKV3-15, IGKV3-20, IGLV2-23, IGLV3-1, IGLV3-19]
GO:0016064	immunoglobulin mediated immune response	GO_BiologicalProcess-GOA_23.02.2017_10h01	4.4e-17	3.3e-15	1.5e-22	1.8e-21	[6]	Group09	7.62712	18	[CR2, CXCL10, IGHG1, IGHG4, IGHV1-18, IGHV2-26, IGHV3-21, IGHV3-43, IGHV4-34, IGHV4-39, IGHV5-51, IGKV2-28, IGKV3-11, IGKV3-15, IGKV3-20, IGLV2-23, IGLV3-1, IGLV3-19]
GO:0038093	Fc receptor signaling pathway	GO_BiologicalProcess-GOA_23.02.2017_10h01	8.2e-10	5.1e-08	1.5e-22	1.8e-21	[5, 6, 7]	Group09	4.59364	13	[IGHG1, IGHG4, IGHV4-34, IGHV4-39, IGKV2-28, IGKV3-11, IGKV3-15, IGKV3-20, IGLV2-23, IGLV3-1, IGLV3-19, MS4A1, PSMB9]
GO:0002431	Fc receptor mediated stimulatory signaling pathway	GO_BiologicalProcess-GOA_23.02.2017_10h01	4.1e-10	2.6e-08	1.5e-22	1.8e-21	[5, 6, 7, 8, 9]	Group09	6.58683	11	[IGHG1, IGHG4, IGHV4-34, IGHV4-39, IGKV2-28, IGKV3-11, IGKV3-15, IGKV3-20, IGLV2-23, IGLV3-1, IGLV3-19]
GO:0038094	Fc-gamma receptor signaling pathway	GO_BiologicalProcess-GOA_23.02.2017_10h01	3.6e-10	2.3e-08	1.5e-22	1.8e-21	[6, 7, 8]	Group09	6.66667	11	[IGHG1, IGHG4, IGHV4-34, IGHV4-39, IGKV2-28, IGKV3-11, IGKV3-15, IGKV3-20, IGLV2-23, IGLV3-1, IGLV3-19]
GO:0038095	Fc-epsilon receptor signaling pathway	GO_BiologicalProcess-GOA_23.02.2017_10h01	5.4e-09	3.2e-07	1.5e-22	1.8e-21	[6, 7, 8]	Group09	5.16432	11	[IGHV4-34, IGHV4-39, IGKV2-28, IGKV3-11, IGKV3-15, IGKV3-20, IGLV2-23, IGLV3-1, IGLV3-19, MS4A1, PSMB9]
GO:0038096	Fc-gamma receptor signaling pathway involved in phagocytosis	GO_BiologicalProcess-GOA_23.02.2017_10h01	2.7e-10	1.8e-08	1.5e-22	1.8e-21	[4, 5, 6, 7, 8, 9, 10]	Group09	6.8323	11	[IGHG1, IGHG4, IGHV4-34, IGHV4-39, IGKV2-28, IGKV3-11, IGKV3-15, IGKV3-20, IGLV2-23, IGLV3-1, IGLV3-19]
GO:0070661	leukocyte proliferation	GO_BiologicalProcess-GOA_23.02.2017_10h01	1e-10	7.3e-09	6.3e-15	5.7e-14	[3]	Group10	4.7619	14	[CCL19, CD180, CORO1A, CR2, DOCK2, DOCK8, GPR183, HLA-DMB, IKZF3, IRF1, MS4A1, PTPRC, SASH3, SLAMF6]
GO:0032943	mononuclear cell proliferation	GO_BiologicalProcess-GOA_23.02.2017_10h01	5.1e-11	3.5e-09	6.3e-15	5.7e-14	[4]	Group10	5.03597	14	[CCL19, CD180, CORO1A, CR2, DOCK2, DOCK8, GPR183, HLA-DMB, IKZF3, IRF1, MS4A1, PTPRC, SASH3, SLAMF6]
GO:0002285	lymphocyte activation involved in immune response	GO_BiologicalProcess-GOA_23.02.2017_10h01	1e-05	0.00043	6.3e-15	5.7e-14	[3, 4, 5, 6]	Group10	4.43038	7	[CCL19, CD180, CORO1A, DOCK10, GPR183, HLA-DMB, SLAMF6]
GO:0002312	B cell activation involved in immune response	GO_BiologicalProcess-GOA_23.02.2017_10h01	0.0038	0.0077	6.3e-15	5.7e-14	[3, 4, 5, 6, 7]	Group10	4.54545	3	[CD180, DOCK10, GPR183]
GO:0046651	lymphocyte proliferation	GO_BiologicalProcess-GOA_23.02.2017_10h01	4.6e-11	3.2e-09	6.3e-15	5.7e-14	[4, 5, 6]	Group10	5.07246	14	[CCL19, CD180, CORO1A, CR2, DOCK2, DOCK8, GPR183, HLA-DMB, IKZF3, IRF1, MS4A1, PTPRC, SASH3, SLAMF6]
GO:1903557	positive regulation of tumor necrosis factor superfamily cytokine production	GO_BiologicalProcess-GOA_23.02.2017_10h01	0.0033	0.01	6.3e-15	5.7e-14	[4, 5, 6]	Group10	4.7619	3	[CCL19, CD2, SASH3]
GO:0030595	leukocyte chemotaxis	GO_BiologicalProcess-GOA_23.02.2017_10h01	6.3e-08	3.2e-06	6.3e-15	5.7e-14	[3, 5, 6, 7]	Group10	4.73934	10	[CCL18, CCL19, CCR1, CORO1A, CXCL10, CXCL11, CXCL13, CXCL9, CXCR4, GPR183]
GO:0036336	dendritic cell migration	GO_BiologicalProcess-GOA_23.02.2017_10h01	3.3e-07	1.6e-05	6.3e-15	5.7e-14	[3, 5, 6, 7]	Group10	16.129	5	[CCL19, CCR1, CXCR4, DOCK8, GPR183]
GO:0002287	alpha-beta T cell activation involved in immune response	GO_BiologicalProcess-GOA_23.02.2017_10h01	0.0019	0.021	6.3e-15	5.7e-14	[3, 4, 5, 6, 7, 8]	Group10	5.76923	3	[CCL19, GPR183, SLAMF6]
GO:0032760	positive regulation of tumor necrosis factor production	GO_BiologicalProcess-GOA_23.02.2017_10h01	0.003	0.012	6.3e-15	5.7e-14	[5, 6, 7]	Group10	4.91803	3	[CCL19, CD2, SASH3]
GO:0046631	alpha-beta T cell activation	GO_BiologicalProcess-GOA_23.02.2017_10h01	2.3e-05	0.00088	6.3e-15	5.7e-14	[5, 7]	Group10	5	6	[CCL19, DOCK2, GPR183, IRF1, SASH3, SLAMF6]
GO:0002407	dendritic cell chemotaxis	GO_BiologicalProcess-GOA_23.02.2017_10h01	6.6e-06	0.00029	6.3e-15	5.7e-14	[4, 6, 7, 8]	Group10	15.3846	4	[CCL19, CCR1, CXCR4, GPR183]
GO:0002292	T cell differentiation involved in immune response	GO_BiologicalProcess-GOA_23.02.2017_10h01	0.0026	0.018	6.3e-15	5.7e-14	[3, 4, 5, 6, 7, 8, 9, 10, 11]	Group10	5.17241	3	[CCL19, GPR183, SLAMF6]
GO:0035710	CD4-positive, alpha-beta T cell activation	GO_BiologicalProcess-GOA_23.02.2017_10h01	0.00031	0.0074	6.3e-15	5.7e-14	[6, 8]	Group10	5.88235	4	[CCL19, GPR183, SASH3, SLAMF6]
GO:0002293	alpha-beta T cell differentiation involved in immune response	GO_BiologicalProcess-GOA_23.02.2017_10h01	0.0019	0.021	6.3e-15	5.7e-14	[3, 4, 5, 6, 7, 8, 9, 10, 11, 12]	Group10	5.76923	3	[CCL19, GPR183, SLAMF6]
GO:0030890	positive regulation of B cell proliferation	GO_BiologicalProcess-GOA_23.02.2017_10h01	0.001	0.016	6.3e-15	5.7e-14	[6, 7, 8, 9]	Group10	7.14286	3	[GPR183, PTPRC, SASH3]
GO:0002294	CD4-positive, alpha-beta T cell differentiation involved in immune response	GO_BiologicalProcess-GOA_23.02.2017_10h01	0.0018	0.022	6.3e-15	5.7e-14	[3, 4, 5, 6, 7, 8, 9, 10, 11, 12, 13]	Group10	5.88235	3	[CCL19, GPR183, SLAMF6]
GO:0046632	alpha-beta T cell differentiation	GO_BiologicalProcess-GOA_23.02.2017_10h01	7.4e-05	0.0025	6.3e-15	5.7e-14	[6, 8, 9, 10, 11]	Group10	5.49451	5	[CCL19, GPR183, IRF1, SASH3, SLAMF6]
GO:0042093	T-helper cell differentiation	GO_BiologicalProcess-GOA_23.02.2017_10h01	0.0016	0.023	6.3e-15	5.7e-14	[4, 5, 6, 7, 8, 9, 10, 11, 12, 13, 14]	Group10	6.12245	3	[CCL19, GPR183, SLAMF6]
GO:0043367	CD4-positive, alpha-beta T cell differentiation	GO_BiologicalProcess-GOA_23.02.2017_10h01	0.00021	0.0065	6.3e-15	5.7e-14	[7, 9, 10, 11, 12]	Group10	6.45161	4	[CCL19, GPR183, SASH3, SLAMF6]
GO:0051279	regulation of release of sequestered calcium ion into cytosol	GO_BiologicalProcess-GOA_23.02.2017_10h01	0.0005	0.01	4.2e-07	2.5e-06	[4, 5, 6, 7, 8, 9, 10, 11, 12, 13, 14, 15, 16]	Group11	5.19481	4	[CORO1A, CXCL10, CXCL11, CXCL9]
GO:0097553	calcium ion transmembrane import into cytosol	GO_BiologicalProcess-GOA_23.02.2017_10h01	2.3e-05	0.00088	4.2e-07	2.5e-06	[6, 7, 9, 10, 11, 12, 13, 14]	Group11	5	6	[CCL19, CORO1A, CXCL10, CXCL11, CXCL9, PTPRC]
GO:0051281	positive regulation of release of sequestered calcium ion into cytosol	GO_BiologicalProcess-GOA_23.02.2017_10h01	0.00084	0.015	4.2e-07	2.5e-06	[4, 5, 6, 7, 8, 9, 10, 11, 12, 13, 14, 15, 16, 17]	Group11	7.69231	3	[CXCL10, CXCL11, CXCL9]
GO:0051238	sequestering of metal ion	GO_BiologicalProcess-GOA_23.02.2017_10h01	4.5e-05	0.0016	4.2e-07	2.5e-06	[3, 4]	Group11	4.44444	6	[CCL19, CORO1A, CXCL10, CXCL11, CXCL9, PTPRC]
GO:0006949	syncytium formation	GO_BiologicalProcess-GOA_23.02.2017_10h01	0.002	0.02	4.2e-07	2.5e-06	[3, 4, 5]	Group11	5.66038	3	[CD53, CXCL10, CXCL9]
GO:0000768	syncytium formation by plasma membrane fusion	GO_BiologicalProcess-GOA_23.02.2017_10h01	0.0016	0.023	4.2e-07	2.5e-06	[4, 5, 6]	Group11	6.12245	3	[CD53, CXCL10, CXCL9]
GO:0030595	leukocyte chemotaxis	GO_BiologicalProcess-GOA_23.02.2017_10h01	6.3e-08	3.2e-06	4.2e-07	2.5e-06	[3, 5, 6, 7]	Group11	4.73934	10	[CCL18, CCL19, CCR1, CORO1A, CXCL10, CXCL11, CXCL13, CXCL9, CXCR4, GPR183]
GO:0071674	mononuclear cell migration	GO_BiologicalProcess-GOA_23.02.2017_10h01	0.00066	0.013	4.2e-07	2.5e-06	[3, 5, 6, 7]	Group11	4.81928	4	[CCL18, CCL19, CCR1, CXCL10]
GO:0072676	lymphocyte migration	GO_BiologicalProcess-GOA_23.02.2017_10h01	6.2e-09	3.6e-07	4.2e-07	2.5e-06	[3, 5, 6, 7]	Group11	9.52381	8	[CCL18, CCL19, CXCL10, CXCL11, CXCL13, CXCL9, GPR183, ITGA4]
GO:0002687	positive regulation of leukocyte migration	GO_BiologicalProcess-GOA_23.02.2017_10h01	1.6e-06	7.7e-05	4.2e-07	2.5e-06	[3, 4, 5, 6, 7, 8]	Group11	5.83333	7	[CCL19, CCR1, CXCL10, CXCL11, CXCL13, CXCL9, ITGA4]
GO:0060142	regulation of syncytium formation by plasma membrane fusion	GO_BiologicalProcess-GOA_23.02.2017_10h01	0.00025	0.0068	4.2e-07	2.5e-06	[4, 5, 6, 7]	Group11	11.5385	3	[CD53, CXCL10, CXCL9]
GO:0002688	regulation of leukocyte chemotaxis	GO_BiologicalProcess-GOA_23.02.2017_10h01	1.6e-05	0.00068	4.2e-07	2.5e-06	[4, 5, 6, 7, 8]	Group11	5.30973	6	[CCL19, CCR1, CXCL10, CXCL11, CXCL13, CXCL9]
GO:0019935	cyclic-nucleotide-mediated signaling	GO_BiologicalProcess-GOA_23.02.2017_10h01	0.004	0.004	4.2e-07	2.5e-06	[5, 6, 7]	Group11	4.47761	3	[CXCL10, CXCL11, CXCL9]
GO:0070098	chemokine-mediated signaling pathway	GO_BiologicalProcess-GOA_23.02.2017_10h01	5.6e-09	3.3e-07	4.2e-07	2.5e-06	[5, 6, 7]	Group11	9.63855	8	[CCL18, CCL19, CCR1, CXCL10, CXCL11, CXCL13, CXCL9, CXCR4]
GO:2000401	regulation of lymphocyte migration	GO_BiologicalProcess-GOA_23.02.2017_10h01	0.00078	0.014	4.2e-07	2.5e-06	[4, 5, 6, 7, 8]	Group11	7.89474	3	[CXCL10, CXCL13, ITGA4]
GO:0002407	dendritic cell chemotaxis	GO_BiologicalProcess-GOA_23.02.2017_10h01	6.6e-06	0.00029	4.2e-07	2.5e-06	[4, 6, 7, 8]	Group11	15.3846	4	[CCL19, CCR1, CXCR4, GPR183]
GO:0002548	monocyte chemotaxis	GO_BiologicalProcess-GOA_23.02.2017_10h01	0.00024	0.0069	4.2e-07	2.5e-06	[4, 6, 7, 8]	Group11	6.25	4	[CCL18, CCL19, CCR1, CXCL10]
GO:0048247	lymphocyte chemotaxis	GO_BiologicalProcess-GOA_23.02.2017_10h01	9.5e-09	5.5e-07	4.2e-07	2.5e-06	[4, 6, 7, 8]	Group11	12.2807	7	[CCL18, CCL19, CXCL10, CXCL11, CXCL13, CXCL9, GPR183]
GO:0072678	T cell migration	GO_BiologicalProcess-GOA_23.02.2017_10h01	3.8e-08	2.1e-06	4.2e-07	2.5e-06	[4, 6, 7, 8]	Group11	14.6341	6	[CXCL10, CXCL11, CXCL13, CXCL9, GPR183, ITGA4]
GO:0051282	regulation of sequestering of calcium ion	GO_BiologicalProcess-GOA_23.02.2017_10h01	1.7e-05	0.00069	4.2e-07	2.5e-06	[3, 4, 5, 6, 7, 10, 11]	Group11	5.26316	6	[CCL19, CORO1A, CXCL10, CXCL11, CXCL9, PTPRC]
GO:0002690	positive regulation of leukocyte chemotaxis	GO_BiologicalProcess-GOA_23.02.2017_10h01	4.7e-06	0.00021	4.2e-07	2.5e-06	[4, 5, 6, 7, 8, 9]	Group11	6.59341	6	[CCL19, CCR1, CXCL10, CXCL11, CXCL13, CXCL9]
GO:0007520	myoblast fusion	GO_BiologicalProcess-GOA_23.02.2017_10h01	0.00091	0.015	4.2e-07	2.5e-06	[5, 6, 7, 8]	Group11	7.5	3	[CD53, CXCL10, CXCL9]
GO:2000403	positive regulation of lymphocyte migration	GO_BiologicalProcess-GOA_23.02.2017_10h01	0.00022	0.0064	4.2e-07	2.5e-06	[4, 5, 6, 7, 8, 9]	Group11	12	3	[CXCL10, CXCL13, ITGA4]
GO:0010830	regulation of myotube differentiation	GO_BiologicalProcess-GOA_23.02.2017_10h01	0.0028	0.016	4.2e-07	2.5e-06	[6, 7, 8]	Group11	5.08475	3	[CD53, CXCL10, CXCL9]
GO:0019933	cAMP-mediated signaling	GO_BiologicalProcess-GOA_23.02.2017_10h01	0.0024	0.021	4.2e-07	2.5e-06	[6, 7, 8]	Group11	5.35714	3	[CXCL10, CXCL11, CXCL9]
GO:0043949	regulation of cAMP-mediated signaling	GO_BiologicalProcess-GOA_23.02.2017_10h01	0.00028	0.007	4.2e-07	2.5e-06	[5, 6, 7, 8, 9]	Group11	11.1111	3	[CXCL10, CXCL11, CXCL9]
GO:0051208	sequestering of calcium ion	GO_BiologicalProcess-GOA_23.02.2017_10h01	2e-05	0.00079	4.2e-07	2.5e-06	[4, 5, 9, 10]	Group11	5.12821	6	[CCL19, CORO1A, CXCL10, CXCL11, CXCL9, PTPRC]
GO:1901739	regulation of myoblast fusion	GO_BiologicalProcess-GOA_23.02.2017_10h01	0.00011	0.0037	4.2e-07	2.5e-06	[5, 6, 7, 8, 9]	Group11	15	3	[CD53, CXCL10, CXCL9]
GO:2000404	regulation of T cell migration	GO_BiologicalProcess-GOA_23.02.2017_10h01	0.00022	0.0064	4.2e-07	2.5e-06	[5, 6, 7, 8, 9]	Group11	12	3	[CXCL10, CXCL13, ITGA4]
GO:0010818	T cell chemotaxis	GO_BiologicalProcess-GOA_23.02.2017_10h01	4.2e-08	2.2e-06	4.2e-07	2.5e-06	[5, 7, 8, 9]	Group11	23.8095	5	[CXCL10, CXCL11, CXCL13, CXCL9, GPR183]
GO:0051283	negative regulation of sequestering of calcium ion	GO_BiologicalProcess-GOA_23.02.2017_10h01	1.6e-05	0.00068	4.2e-07	2.5e-06	[3, 4, 5, 6, 7, 8, 10, 11, 12]	Group11	5.30973	6	[CCL19, CORO1A, CXCL10, CXCL11, CXCL9, PTPRC]
GO:0042102	positive regulation of T cell proliferation	GO_BiologicalProcess-GOA_23.02.2017_10h01	0.00013	0.0044	4.2e-07	2.5e-06	[6, 7, 8, 9]	Group11	4.80769	5	[CCL19, CORO1A, HLA-DMB, PTPRC, SASH3]
GO:0043950	positive regulation of cAMP-mediated signaling	GO_BiologicalProcess-GOA_23.02.2017_10h01	4.5e-05	0.0016	4.2e-07	2.5e-06	[5, 6, 7, 8, 9, 10]	Group11	20	3	[CXCL10, CXCL11, CXCL9]
GO:2000406	positive regulation of T cell migration	GO_BiologicalProcess-GOA_23.02.2017_10h01	0.00011	0.0037	4.2e-07	2.5e-06	[5, 6, 7, 8, 9, 10]	Group11	15	3	[CXCL10, CXCL13, ITGA4]
GO:0090280	positive regulation of calcium ion import	GO_BiologicalProcess-GOA_23.02.2017_10h01	0.0025	0.02	4.2e-07	2.5e-06	[5, 6, 7, 8, 9, 10, 11]	Group11	5.26316	3	[CXCL10, CXCL11, CXCL9]
GO:1904427	positive regulation of calcium ion transmembrane transport	GO_BiologicalProcess-GOA_23.02.2017_10h01	0.0028	0.016	4.2e-07	2.5e-06	[5, 6, 7, 8, 9, 10, 11]	Group11	5.08475	3	[CXCL10, CXCL11, CXCL9]
GO:0010524	positive regulation of calcium ion transport into cytosol	GO_BiologicalProcess-GOA_23.02.2017_10h01	0.0017	0.022	4.2e-07	2.5e-06	[3, 4, 5, 6, 7, 8, 9, 10, 11, 12, 13, 14]	Group11	6	3	[CXCL10, CXCL11, CXCL9]
GO:0051209	release of sequestered calcium ion into cytosol	GO_BiologicalProcess-GOA_23.02.2017_10h01	1.6e-05	0.00068	4.2e-07	2.5e-06	[4, 5, 6, 7, 8, 9, 10, 11, 12, 13, 14, 15]	Group11	5.30973	6	[CCL19, CORO1A, CXCL10, CXCL11, CXCL9, PTPRC]
GO:1902656	calcium ion import into cytosol	GO_BiologicalProcess-GOA_23.02.2017_10h01	2.3e-05	0.00088	4.2e-07	2.5e-06	[5, 6, 10, 11, 12, 13]	Group11	5	6	[CCL19, CORO1A, CXCL10, CXCL11, CXCL9, PTPRC]
