# Supplementary material for: Elevated CCL19/CCR7 Expression During the Disease Process of Primary Sjögren's Syndrome
Source: Front Immunol. 2019 Apr 24;10:795. doi: 10.3389/fimmu.2019.00795 (PMC6491632; doi:10.3389/fimmu.2019.00795)
Supplement: Supplementary Table 5 — The ClueGo terms of down-regulated genes. [file Table_5.XLS]

## Sheet: ClueGO Results
Supplementary TABLE 5 | The ClueGo terms of down-regulated genes.
GO Id	GO Term	Ontology Source	Term P Value	Term P Value Corrected With Bonferroni Step Down	Group P Value	Group P Value Corrected With Bonferroni Step Down	GO Levels	GO Groups	% Associated Genes	Nr. Genes	Associated Genes Found
GO:0002251	organ or tissue specific immune response	GO_BiologicalProcess-GOA_23.02.2017_10h01	7.3e-05	7.3e-05	7.3e-05	7.3e-05	[3]	Group0	6.06061	2	[BPIFB1, CAMP]
GO:0002385	mucosal immune response	GO_BiologicalProcess-GOA_23.02.2017_10h01	6.4e-05	9.6e-05	7.3e-05	7.3e-05	[4]	Group0	6.45161	2	[BPIFB1, CAMP]
GO:0002227	innate immune response in mucosa	GO_BiologicalProcess-GOA_23.02.2017_10h01	3.2e-05	9.6e-05	7.3e-05	7.3e-05	[4, 5]	Group0	9.09091	2	[BPIFB1, CAMP]
