# Supplementary material for: Elevated CCL19/CCR7 Expression During the Disease Process of Primary Sjögren's Syndrome
Source: Front Immunol. 2019 Apr 24;10:795. doi: 10.3389/fimmu.2019.00795 (PMC6491632; doi:10.3389/fimmu.2019.00795)
Supplement: Supplementary Table 6 — The KEGG terms of differentially expressed genes. [file Table_6.XLS]

## Sheet: KEGG
Supplementary TABLE 6 | The KEGG terms of differentially expressed genes.
Id	Description	Gene Ratio	Bg Ratio	P value	P.adjust	q value	Gene Id	Count
hsa05322	Systemic lupus erythematosus	34/108	133/7470	1.8e-34	2.71e-32	2.02e-32	8356/8329/8352/8335/3109/8331/3108/8969/8368/653604/8358/941/8357/3122/8348/8968/8355/8343/8363/8970/3113/8362/3018/940/8342/713/712/3458/8346/8340/8332/8345/8337/128312	34
hsa05034	Alcoholism	25/108	180/7470	2.57e-18	1.94e-16	1.45e-16	8356/8329/8352/8335/8331/8969/8368/653604/8358/8357/8348/8968/8355/8343/8363/8970/8362/3018/8342/8346/8340/8332/8345/8337/128312	25
hsa05340	Primary immunodeficiency	10/108	37/7470	6.58e-11	3.31e-09	2.47e-09	6890/915/29851/5788/3932/3575/973/115650/3718/7535	10
hsa04672	Intestinal immune network for IgA production	10/108	49/7470	1.34e-09	3.31e-09	3.78e-08	29851/3676/3109/3108/7852/941/3122/3113/940/115650	10
hsa05330	Allograft rejection	9/108	38/7470	2.27e-09	6.84e-08	5.1e-08	3109/3134/3108/941/3106/3122/3113/940/3458	9
hsa05203	Viral carcinogenesis	17/108	201/7470	3.31e-09	8.32e-08	6.2e-08	3134/8368/1233/3665/3106/8348/8343/8363/8970/8362/3018/8342/3718/8346/8340/8345/128312	17
hsa05332	Graft-versus-host disease	9/108	41/7470	4.7e-09	1.01e-07	7.56e-08	3109/3134/3108/941/3106/3122/3113/940/3458	9
hsa04940	Type I diabetes mellitus	9/108	43/7470	7.38e-09	1.39e-07	1.04e-07	3109/3134/3108/941/3106/3122/3113/940/3458	9
hsa04062	Chemokine signaling pathway	16/108	189/7470	9.91e-09	1.66e-07	1.24e-07	4283/3627/6363/10563/1794/6373/6362/1230/7852/1233/1236/5579/5880/3718/6366/6772	16
hsa04514	Cell adhesion molecules (CAMs)	14/108	144/7470	1.54e-08	2.32e-07	1.73e-07	6402/29851/914/5788/3676/3109/3134/3108/941/3106/3122/201633/3113/940	14
hsa05140	Leishmaniasis	10/108	74/7470	8.7e-08	1.19e-06	8.91e-07	3676/3109/3108/3122/9103/1536/5579/3113/3458/6772	10
hsa05416	Viral myocarditis	9/108	59/7470	1.36e-07	1.71e-06	8.91e-07	3109/3134/3108/941/3106/3122/3113/940/5880	9
hsa04659	Th17 cell differentiation	11/108	107/7470	3.36e-07	3.9e-06	2.91e-06	915/3109/3108/3932/3122/3113/3718/3458/3662/7535/6772	11
hsa04658	Th1 and Th2 cell differentiation	10/108	92/7470	7.03e-07	7.58e-06	5.66e-06	915/3109/3108/3932/3122/3113/3718/3458/7535/6772	10
hsa05320	Autoimmune thyroid disease	8/108	53/7470	7.6e-07	7.65e-06	5.71e-06	3109/3134/3108/941/3106/3122/3113/940	8
hsa04640	Hematopoietic cell lineage	10/108	97/7470	1.15e-06	1.04e-05	7.78e-06	931/915/914/3676/3109/1380/3108/3575/3122/3113	10
hsa05150	Staphylococcus aureus infection	8/108	56/7470	1.17e-06	1.04e-05	7.78e-06	2359/3109/3108/3122/9103/3113/713/712	8
hsa04612	Antigen processing and presentation	9/108	77/7470	1.4e-06	1.18e-05	8.78e-06	6890/3109/3134/3108/3106/3122/3113/3458/972	9
hsa04060	Cytokine-cytokine receptor interaction	16/108	294/7470	4.24e-06	3.37e-05	2.51e-05	4283/3627/6363/10563/6373/6362/1230/7852/1233/3575/4050/1236/115650/3458/6366/2688	16
hsa05323	Rheumatoid arthritis	8/108	90/7470	4.27e-05	0.000322426	0.000240499	3109/3108/941/3122/4050/3113/940/3458	8
hsa04064	NF-kappa B signaling pathway	8/108	95/7470	6.31e-05	0.000436023	0.000325232	6363/3932/4050/597/5579/115650/7535/6366	8
hsa04145	Phagosome	10/108	152/7470	6.35e-05	0.000436023	0.000325232	6890/11151/3109/3134/3108/3106/3122/9103/1536/3113	10
hsa05168	Herpes simplex infection	11/108	185/7470	6.81e-05	0.000447174	0.000333549	6890/3109/3134/3108/3665/3106/3122/3113/3458/972/6772	11
hsa04650	Natural killer cell mediated cytotoxicity	9/108	131/7470	0.000107619	0.000655791	0.000489157	4068/962/3932/3106/5579/5880/3458/7535/10870	9
hsa04217	Necroptosis	10/108	162/7470	0.000108575	0.000655791	0.000489157	8329/8335/8331/8969/1536/3718/3458/8332/6772/8337	10
hsa05164	Influenza A	10/108	171/7470	0.000169886	0.000986643	0.000735941	3627/3109/3108/3665/3122/5579/3113/3458/6772/4599	10
hsa05152	Tuberculosis	10/108	179/7470	0.000246757	0.00138001	0.00102936	11151/3109/820/3108/3122/9103/3113/3458/972/6772	10
hsa05321	Inflammatory bowel disease (IBD)	6/108	65/7470	0.000328434	0.0017712	0.00132115	3109/3108/3122/3113/3458/6772	6
hsa04662	B cell receptor signaling pathway	6/108	71/7470	0.000530958	0.00276464	0.00206216	1380/974/8519/973/5579/5880	6
hsa04660	T cell receptor signaling pathway	7/108	101/7470	0.00061227	0.00299513	0.00223408	915/29851/5788/3932/940/3458/7535	7
hsa05162	Measles	8/108	132/7470	0.000614895	0.00299513	0.00223408	915/4068/3665/940/3718/3458/6772/4599	8
hsa05310	Asthma	4/108	31/7470	0.000962557	0.00454206	0.00338795	3109/3108/3122/3113	4
hsa05166	Human T-cell leukemia virus 1 infection	11/108	255/7470	0.00108873	0.00498179	0.00371594	915/3109/3134/3108/11211/3932/3106/3122/3113/115650/3718	11
hsa05202	Transcriptional misregulation in cancer	9/108	186/7470	0.00142158	0.00631348	0.00470926	8356/8352/4318/653604/8358/8357/8968/597/8355	9
hsa04620	Toll-like receptor signaling pathway	6/108	104/7470	0.00383248	0.0165344	0.0123331	4283/3627/6373/3665/941/6772	6
hsa04670	Leukocyte transendothelial migration	6/108	112/7470	0.00550782	0.0231022	0.0172321	3676/4318/7852/1536/5579/5880	6
hsa05145	Toxoplasmosis	6/108	113/7470	0.00574975	0.0234652	0.0175028	3109/3108/3122/3113/3458/6772	6
hsa04621	NOD-like receptor signaling pathway	7/108	168/7470	0.0106968	0.0425059	0.0317053	2633/115362/820/3665/1536/9447/6772	7
hsa05170	Human immunodeficiency virus 1 infection	8/108	212/7470	0.0114519	0.0443394	0.033073	6890/915/3134/7852/3106/5579/684/5880	8
