# Supplementary material for: Elevated CCL19/CCR7 Expression During the Disease Process of Primary Sjögren's Syndrome
Source: Front Immunol. 2019 Apr 24;10:795. doi: 10.3389/fimmu.2019.00795 (PMC6491632; doi:10.3389/fimmu.2019.00795)
Supplement: Supplementary Table 7 — Phenotype enrichment based on DEGs. [file Table_7.XLS]

## Sheet: sheet
Supplementary TABLE 7 | Phenotype enrichment based on DEGs.
Phenotype	Gene Ratio	P Value	Enriched Genes
Meningitis	0.177419	0.00240171	DOCK8,PTPN22,CR2,STAT1,JAK3,ICOS,MS4A1,CXCR4,IGHM,TNFRSF13C,CD79A,CD79B,SH2D1A,TAP1
Verrucae	0.25	0.00315866	C1QA,C1QB
CNS infection	0.16	0.00443343	MS4A1,TNFRSF13C,CR2,ICOS
Recurrent bronchitis	0.214286	0.00449263	CYBB,JAK3,ICOS,HLA-B,IGHM,TNFRSF13C,CD79A,CD79B,CCR1,PTPN22,CR2,SH2D1A
Posterior pharyngeal cleft	0.25	0.0106561	TNFRSF13C,CD79A,CD79B,ICOS,MS4A1,CR2,TAP1
Recurrent upper respiratory tract infections	0.138298	0.0125364	DOCK8,IGHM,STAT1,ICOS
Recurrent bacterial infections	0.136364	0.0169078	CYBB,ISG15,STAT1
Recurrent candida infections	0.333333	0.0170718	TNFRSF13C,ICOS,MS4A1,CR2,STAT1
Lymphopenia	0.142857	0.0176068	MS4A1,TNFRSF13C,CR2,ICOS
B lymphocytopenia	0.214286	0.0190449	DOCK2,IRF8,IRF7,LCK,CR2,STAT1,JAK3,CORO1A,CD3D,ICOS,PTPRC,MS4A1,ISG15,CD28,IGHM,TNFRSF13C,CD79A,CD79B,SH2D1A,IL7R,RAC2
Recurrent mycobacterial infections	0.222222	0.0273038	CYBB,SAMD9,ICOS,MS4A1,ISG15,DOCK8,CXCR4,IGHM,TNFRSF13C,CD79A,CD79B,CR2,STAT1
Pneumonia	0.126316	0.0301771	CYBB,ICOS,DOCK8,IGHM,IRF8,TNFRSF13C,CD79A,CD79B,PTPN22,CR2,TAP1
Sinusitis	0.131579	0.0308228	CYBB,JAK3,SAMD9,ICOS,MS4A1,DOCK8,IGHM,IRF8,TNFRSF13C,CD79B,CR2,ZAP70,IL7R
Decreased serum complement factor I	0.25	0.0324005	DOCK8,ZAP70
Failure to thrive secondary to recurrent infections	0.25	0.0324005	IL7R,PTPRC
Gastrointestinal stroma tumor	0.176471	0.0376761	TMC8,DOCK8,CXCR4,CD79A,CD79B,IGHM
Abnormality of the nasopharynx	0.12037	0.0377429	CORO1A,CD3D,ICOS,PTPRC,MS4A1,DOCK8,IGHM,TNFRSF13C,CR2,STAT1,IL7R
Immunodeficiency	0.110497	0.038391	CYBB,JAK3,ICOS,HLA-B,IGHM,TNFRSF13C,CD79A,CD79B,CCR1,PTPN22,CR2,SH2D1A,STAT1
Vasculitis	0.137255	0.0405009	JAK3,ICOS,MS4A1,DOCK8,CXCR4,IGHM,TNFRSF13C,CD79A,CD79B,PTPN22,CR2,SH2D1A,TAP1,STAT1
Bronchitis	0.139535	0.045133	ICOS,HLA-B,MS4A1,DOCK8,TNFRSF13C,CCR1,PTPN22,CR2
Autoimmune thrombocytopenia	0.153846	0.0462564	TNFRSF13C,CD79A,CD79B,ICOS,MS4A1,CR2,TAP1
